# Supplementary material for: Drug Target Identification and Prioritization for Treatment of Ovine Foot Rot: An In Silico Approach
Source: Int J Genomics. 2016 Jun 9;2016:7361361. doi: 10.1155/2016/7361361 (PMC4917682; doi:10.1155/2016/7361361)
Supplement: Supplementary file 1 — Supplementary includes a text file that contains; a) Pathway annotation for all putative 297 drug targets as derived from KEGG Automated Annotation Server (KAAS), b) Raw output from PSORTb server which includes predicted subcellular localization of all 297 targets. [file 7361361.f1.txt]

;Pathway Annotation Information for 297 drug targets
; Protein ID KEGG identifier Pathway annotation
gi|146328630|ref|YP_001209245.1|	K01775 Amino Acid Metabolism
gi|146328633|ref|YP_001209842.1|	K06187 Replication and Repair
gi|146328641|ref|YP_001209629.1|	K09903 Nucleotide Metabolism
gi|146328646|ref|YP_001209311.1|	K08303 Signal Transduction
gi|146328649|ref|YP_001209876.1|	K03587 Glycan Biosynthesis and Metabolism
gi|146328665|ref|YP_001210182.1|	K12297 Transcription and Translation
gi|146328670|ref|YP_001209861.1|	K03574 Replication and Repair
gi|146328674|ref|YP_001208952.1|	K01270 Amino Acid Metabolism
gi|146328681|ref|YP_001208996.1|	K02897 Transcription and Translation
gi|146328683|ref|YP_001209505.1|	K03666 Folding/Sorting/Degradation
gi|146328685|ref|YP_001209870.1|	K02563 Glycan Biosynthesis and Metabolism
gi|146328689|ref|YP_001210032.1|	K02108 Energy Metabolism
gi|146328691|ref|YP_001209944.1|	K04764 Carbohydrate Metabolism
gi|146328695|ref|YP_001209396.1|	K03634 Transport/Secretion
gi|146328696|ref|YP_001209350.1|	K00075 Glycan Biosynthesis and Metabolism, Carbohydrate Metabolism
gi|146328704|ref|YP_001209349.1|	K02667 Two-component system
gi|146328707|ref|YP_001210044.1|	K06223 Replication and Repair
gi|146328711|ref|YP_001210062.1|	K01159 Replication and Repair
gi|146328712|ref|YP_001209381.1|	K03719 Transcription and Translation
gi|146328718|ref|YP_001210034.1|	K03501 Transcription and Translation
gi|146328721|ref|YP_001209393.1|	K15256 Transcription and Translation
gi|146328728|ref|YP_001208977.1|	K03210 Transport/Secretion
gi|146328732|ref|YP_001209727.1|	K03310 Transport/Secretion
gi|146328739|ref|YP_001209480.1|	K05365 Glycan Biosynthesis and Metabolism
gi|146328749|ref|YP_001209069.1|	K13522 Cofactor Metabolism
gi|146328780|ref|YP_001209533.1|	K01243 Amino Acid Metabolism
gi|146328783|ref|YP_001209872.1|	K01925 Amino Acid Metabolism
gi|146328784|ref|YP_001210145.1|	K02982 Transcription and Translation
gi|146328790|ref|YP_001209866.1|	K03590 Cell growth/division
gi|146328792|ref|YP_001209780.1|	K02843 Carbohydrate Metabolism
gi|146328795|ref|YP_001209500.1|	K01843 Amino Acid Metabolism
gi|146328798|ref|YP_001209041.1|	K00800 Amino Acid Metabolism
gi|146328799|ref|YP_001209178.1|	K15599 Transport/Secretion
gi|146328808|ref|YP_001210131.1|	K03076 Transport/Secretion
gi|146328820|ref|YP_001209812.1|	K04744 Transport/Secretion
gi|146328823|ref|YP_001209091.1|	K13599 Two-component system
gi|146328828|ref|YP_001209636.1|	K06901 Transport/Secretion
gi|146328829|ref|YP_001209595.1|	K00748 Carbohydrate Metabolism
gi|146328835|ref|YP_001209227.1|	K03683 Transcription and Translation
gi|146328836|ref|YP_001209044.1|	K05788 Replication and Repair
gi|146328850|ref|YP_001210068.1|	K03624 Transcription and Translation
gi|146328860|ref|YP_001209372.1|	K00230 Cofactor Metabolism
gi|146328866|ref|YP_001210143.1|	K02904 Transcription and Translation
gi|146328867|ref|YP_001209864.1|	K02535 Carbohydrate Metabolism
gi|146328881|ref|YP_001209204.1|	K03563 Two-component system
gi|146328883|ref|YP_001209963.1|	K01633 Cofactor Metabolism
gi|146328891|ref|YP_001210004.1|	K02963 Transcription and Translation
gi|146328904|ref|YP_001209897.1|	K00554 Transcription and Translation
gi|146328905|ref|YP_001209362.1|	K13788 Carbohydrate Metabolism, Energy Metabolism, Amino Acid Metabolism
gi|146328909|ref|YP_001210216.1|	K01258 Amino Acid Metabolism
gi|146328911|ref|YP_001209960.1|	K00926 Energy Metabolism, Nucleotide Metabolism, Amino Acid Metabolism
gi|146328913|ref|YP_001209495.1|	K01609 Amino Acid Metabolism
gi|146328922|ref|YP_001210200.1|	K00656 Carbohydrate Metabolism
gi|146328925|ref|YP_001209528.1|	K01752 Amino Acid Metabolism
gi|146328926|ref|YP_001209030.1|	K00425 Energy Metabolism, Two-component system
gi|146328927|ref|YP_001208979.1|	K01778 Amino Acid Metabolism
gi|146328931|ref|YP_001209922.1|	K03797 Post-translational modification
gi|146328947|ref|YP_001209366.1|	K15580 Transport/Secretion
gi|146328950|ref|YP_001209795.1|	K07657 Two-component system
gi|146328954|ref|YP_001209331.1|	K02909 Transcription and Translation
gi|146328955|ref|YP_001209114.1|	K00820 Amino Acid Metabolism
gi|146328958|ref|YP_001209460.1|	K03613 Energy Metabolism
gi|146328959|ref|YP_001208941.1|	K02313 Replication and Repair
gi|146328964|ref|YP_001209049.1|	K02784 Transport/Secretion
gi|146328967|ref|YP_001209420.1|	K00014 Amino Acid Metabolism
gi|146328968|ref|YP_001209555.1|	K03342 Cofactor Metabolism
gi|146328976|ref|YP_001209430.1|	K17713 Transport/Secretion
gi|146328977|ref|YP_001209225.1|	K03703 Replication and Repair
gi|146328979|ref|YP_001209246.1|	K04485 Replication and Repair
gi|146328987|ref|YP_001208966.1|	K02834 Transcription and Translation
gi|146328993|ref|YP_001209368.1|	K15581 Transport/Secretion
gi|146328995|ref|YP_001210061.1|	K03550 Replication and Repair
gi|146329001|ref|YP_001209966.1|	K02316 Replication and Repair
gi|146329003|ref|YP_001209240.1|	K03286 Transport/Secretion
gi|146329004|ref|YP_001209990.1|	K00937 Metabolism of secondary metabolites/terpenoids/polyketides
gi|146329006|ref|YP_001209896.1|	K02860 Transcription and Translation
gi|146329007|ref|YP_001209875.1|	K01928 Amino Acid Metabolism, Glycan Biosynthesis and Metabolism
gi|146329010|ref|YP_001209384.1|	K14652 Cofactor Metabolism
gi|146329024|ref|YP_001209047.1|	K00950 Cofactor Metabolism
gi|146329026|ref|YP_001210005.1|	K02990 Transcription and Translation
gi|146329031|ref|YP_001210127.1|	K03040 Nucleotide Metabolism, Transcription and Translation
gi|146329045|ref|YP_001210167.1|	K02527 Carbohydrate Metabolism
gi|146329046|ref|YP_001209946.1|	K03273 Carbohydrate Metabolism
gi|146329054|ref|YP_001210008.1|	K02654 Post-translational modification
gi|146329059|ref|YP_001210101.1|	K01920 Amino Acid Metabolism
gi|146329062|ref|YP_001210060.1|	K03551 Replication and Repair
gi|146329066|ref|YP_001209742.1|	K00912 Glycan Biosynthesis and Metabolism
gi|146329067|ref|YP_001209253.1|	K03286 Transport/Secretion
gi|146329069|ref|YP_001209463.1|	K03615 Energy Metabolism
gi|146329070|ref|YP_001209593.1|	K02372 Fatty Acid Metabolism, Cofactor Metabolism
gi|146329080|ref|YP_001209137.1|	K03269 Glycan Biosynthesis and Metabolism
gi|146329081|ref|YP_001209721.1|	K03630 Replication and Repair
gi|146329082|ref|YP_001209224.1|	K00979 Glycan Biosynthesis and Metabolism
gi|146329101|ref|YP_001210161.1|	K02863 Transcription and Translation
gi|146329102|ref|YP_001209072.1|	K04761 Transcription and Translation
gi|146329107|ref|YP_001209913.1|	K02968 Transcription and Translation
gi|146329109|ref|YP_001209288.1|	K01524 Nucleotide Metabolism
gi|146329113|ref|YP_001209919.1|	K02841 Glycan Biosynthesis and Metabolism
gi|146329115|ref|YP_001209067.1|	K04759 Transport/Secretion
gi|146329117|ref|YP_001210163.1|	K02601 Transcription and Translation
gi|146329119|ref|YP_001210183.1|	K03981 Folding/Sorting/Degradation
gi|146329121|ref|YP_001210010.1|	K02652 Transport/Secretion
gi|146329129|ref|YP_001210160.1|	K02864 Transcription and Translation
gi|146329130|ref|YP_001209566.1|	K01465 Nucleotide Metabolism
gi|146329139|ref|YP_001209231.1|	K01448 Replication and Repair
gi|146329140|ref|YP_001210140.1|	K02895 Transcription and Translation
gi|146329145|ref|YP_001209750.1|	K00790 Glycan Biosynthesis and Metabolism,Carbohydrate Metabolism
gi|146329148|ref|YP_001209095.1|	K01624 Carbohydrate Metabolism, Energy Metabolism.
gi|146329151|ref|YP_001209542.1|	K08309 Carbohydrate Metabolism
gi|146329155|ref|YP_001209550.1|	K11606 Transport/Secretion
gi|146329159|ref|YP_001209348.1|	K02668 Two-component system
gi|146329164|ref|YP_001209211.1|	K06153 Glycan Biosynthesis and Metabolism
gi|146329168|ref|YP_001209862.1|	K03070 Transport/Secretion
gi|146329170|ref|YP_001209567.1|	K08311 Folding/Sorting/Degradation
gi|146329174|ref|YP_001209759.1|	K03980 Glycan Biosynthesis and Metabolism
gi|146329175|ref|YP_001209611.1|	K01879 Transcription and Translation
gi|146329178|ref|YP_001209865.1|	K03531 Cell growth/division
gi|146329182|ref|YP_001209418.1|	K01494 Nucleotide Metabolism
gi|146329188|ref|YP_001209452.1|	K03525 Cofactor Metabolism
gi|146329192|ref|YP_001209698.1|	K01823 Metabolism of secondary metabolites/terpenoids/polyketides
gi|146329199|ref|YP_001209808.1|	K03770 Folding/Sorting/Degradation
gi|146329200|ref|YP_001209518.1|	K00526 Nucleotide Metabolism
gi|146329202|ref|YP_001209015.1|	K03101 Transport/Secretion
gi|146329204|ref|YP_001209383.1|	K00794 Cofactor Metabolism
gi|146329206|ref|YP_001210066.1|	K02038 Transport/Secretion
gi|146329207|ref|YP_001209968.1|	K02970 Transcription and Translation
gi|146329208|ref|YP_001209382.1|	K03625 Transcription and Translation
gi|146329210|ref|YP_001209487.1|	K03568 Folding/Sorting/Degradation
gi|146329215|ref|YP_001209980.1|	K02658 Two-component system
gi|146329216|ref|YP_001209151.1|	K03530 Replication and Repair
gi|146329218|ref|YP_001209940.1|	K00133 Amino Acid Metabolism
gi|146329224|ref|YP_001210089.1|	K03621 Lipid Metabolism
gi|146329225|ref|YP_001209717.1|	K09457 Cofactor Metabolism
gi|146329226|ref|YP_001209465.1|	K03617 Energy Metabolism
gi|146329229|ref|YP_001209255.1|	K09690 Transport/Secretion
gi|146329236|ref|YP_001210109.1|	K09808 Transport/Secretion
gi|146329238|ref|YP_001209585.1|	K02670 Transport/Secretion
gi|146329243|ref|YP_001209272.1|	K06204 Transcription and Translation
gi|146329245|ref|YP_001209868.1|	K01921 Amino Acid Metabolism
gi|146329246|ref|YP_001208956.1|	K00951 Nucleotide Metabolism
gi|146329251|ref|YP_001209000.1|	K02492 Cofactor Metabolism
gi|146329254|ref|YP_001209773.1|	K03089 Transcription and Translation
gi|146329255|ref|YP_001209971.1|	K01735 Amino Acid Metabolism
gi|146329258|ref|YP_001209873.1|	K01000 Glycan Biosynthesis and Metabolism
gi|146329260|ref|YP_001209793.1|	K02483 Two-component system
gi|146329261|ref|YP_001209521.1|	K00891 Amino Acid Metabolism
gi|146329264|ref|YP_001209173.1|	K03583 Replication and Repair
gi|146329268|ref|YP_001210055.1|	K03640 Transport/Secretion
gi|146329271|ref|YP_001209852.1|	K05837 Replication and Repair
gi|146329274|ref|YP_001208944.1|	K01776 Amino Acid Metabolism
gi|146329276|ref|YP_001209300.1|	K03656 Replication and Repair
gi|146329277|ref|YP_001210212.1|	K01419 Folding/Sorting/Degradation
gi|146329278|ref|YP_001209959.1|	K01736 Amino Acid Metabolism
gi|146329280|ref|YP_001209222.1|	K08300 Folding/Sorting/Degradation
gi|146329283|ref|YP_001209128.1|	K03629 Replication and Repair
gi|146329286|ref|YP_001210033.1|	K03497 Transcription and Translation
gi|146329289|ref|YP_001209453.1|	K03797 Post-translational modification
gi|146329290|ref|YP_001209444.1|	K09774 Transport/Secretion
gi|146329291|ref|YP_001209094.1|	K03657 Replication and Repair
gi|146329293|ref|YP_001209848.1|	K03787 Nucleotide Metabolism, Cofactor Metabolism
gi|146329296|ref|YP_001208964.1|	K07568 Transcription and Translation
gi|146329301|ref|YP_001209855.1|	K03570 Replication and Repair
gi|146329303|ref|YP_001209535.1|	K03669 Carbohydrate Metabolism
gi|146329304|ref|YP_001210116.1|	K07574 Transcription and Translation
gi|146329308|ref|YP_001209394.1|	K15257 Transcription and Translation
gi|146329315|ref|YP_001210088.1|	K02911 Transcription and Translation
gi|146329319|ref|YP_001209825.1|	K03789 Transcription and Translation
gi|146329328|ref|YP_001209680.1|	K02315 Replication and Repair
gi|146329331|ref|YP_001209361.1|	K00925 Carbohydrate Metabolism, Energy Metabolism, Amino Acid Metabolism
gi|146329343|ref|YP_001209461.1|	K03612 Energy Metabolism
gi|146329351|ref|YP_001209549.1|	K07056 Transcription and Translation
gi|146329362|ref|YP_001209641.1|	K03628 Transcription and Translation
gi|146329371|ref|YP_001209273.1|	K09816 Transport/Secretion
gi|146329374|ref|YP_001209974.1|	K14058 Transcription and Translation
gi|146329375|ref|YP_001208942.1|	K02338 Nucleotide Metabolism, Replication and Repair
gi|146329381|ref|YP_001209893.1|	K00954 Cofactor Metabolism
gi|146329382|ref|YP_001209278.1|	K04075 Transcription and Translation
gi|146329385|ref|YP_001209386.1|	K11752 Cofactor Metabolism
gi|146329390|ref|YP_001209471.1|	K00215 Amino Acid Metabolism
gi|146329391|ref|YP_001209520.1|	K02770 Carbohydrate Metabolism
gi|146329392|ref|YP_001209059.1|	K07259 Glycan Biosynthesis and Metabolism
gi|146329393|ref|YP_001210074.1|	K03585 Cell growth/division
gi|146329398|ref|YP_001209977.1|	K06596 Two-component system
gi|146329399|ref|YP_001209589.1|	K00684 Transcription and Translation
gi|146329406|ref|YP_001208976.1|	K03072 Transport/Secretion
gi|146329409|ref|YP_001210019.1|	K06176 Transcription and Translation
gi|146329411|ref|YP_001210056.1|	K03641 Transport/Secretion
gi|146329418|ref|YP_001209422.1|	K03673 Folding/Sorting/Degradation
gi|146329419|ref|YP_001210135.1|	K02881 Transcription and Translation
gi|146329426|ref|YP_001209869.1|	K01924 Amino Acid Metabolism
gi|146329436|ref|YP_001210097.1|	K02343 Nucleotide Metabolism, Replication and Repair
gi|146329439|ref|YP_001209553.1|	K11604 Transport/Secretion
gi|146329442|ref|YP_001210003.1|	K02939 Transcription and Translation
gi|146329450|ref|YP_001209074.1|	K03387 Cofactor Metabolism
gi|146329451|ref|YP_001209275.1|	K04066 Replication and Repair
gi|146329452|ref|YP_001209494.1|	K06181 Trancription and Translation
gi|146329454|ref|YP_001210090.1|	K00648 Fatty Acid Metabolism
gi|146329463|ref|YP_001210120.1|	K06217 Two-component system
gi|146329464|ref|YP_001208978.1|	K03733 Cell growth/division
gi|146329466|ref|YP_001209909.1|	K03060 Nucleotide Metabolism,Transcription and Translation
gi|146329473|ref|YP_001210100.1|	K01919 Amino Acid Metabolism
gi|146329474|ref|YP_001209625.1|	K11749 Cell growth/division
gi|146329477|ref|YP_001209765.1|	K03413 Two-component system,Signal Transduction
gi|146329483|ref|YP_001209609.1|	K03784 Nucleotide Metabolism, Cofactor Metabolism
gi|146329493|ref|YP_001209029.1|	K00426 Energy Metabolism, Signal Transduction
gi|146329496|ref|YP_001210031.1|	K02110 Energy Metabolism
gi|146329501|ref|YP_001210144.1|	K02878 Transcription and Translation
gi|146329502|ref|YP_001209398.1|	K02888 Transcription and Translation
gi|146329504|ref|YP_001210192.1|	K02356 Transcription and Translation
gi|146329506|ref|YP_001209715.1|	K03313 Transport/Secretion
gi|146329514|ref|YP_001210015.1|	K04763 Cell growth/division
gi|146329517|ref|YP_001209446.1|	K06041 Carbohydrate Metabolism, Lipid Metabolism
gi|146329519|ref|YP_001209205.1|	K00928 Amino Acid Metabolism
gi|146329523|ref|YP_001209482.1|	K03722 Replication and Repair
gi|146329529|ref|YP_001209871.1|	K03588 Cell growth/division
gi|146329530|ref|YP_001209244.1|	K02314 Replication and Repair, Cell growth/division
gi|146329539|ref|YP_001210113.1|	K00796 Cofactor Metabolism
gi|146329541|ref|YP_001209584.1|	K02669 Transport/Secretion
gi|146329543|ref|YP_001209840.1|	K03536 Transcription and Translation
gi|146329545|ref|YP_001210081.1|	K02518 Transcription and Translation
gi|146329549|ref|YP_001209781.1|	K09815 Transport/Secretion
gi|146329552|ref|YP_001209791.1|	K07258 Glycan Biosynthesis and Metabolism
gi|146329556|ref|YP_001209395.1|	K03466 Cell growth/division
gi|146329568|ref|YP_001209798.1|	K02342 Nucleotide Metabolism, Replication and Repair
gi|146329571|ref|YP_001209986.1|	K03469 Replication and Repair
gi|146329577|ref|YP_001209516.1|	K02030 Transport/Secretion
gi|146329581|ref|YP_001209167.1|	K02340 Nucleotide Metabolism, Replication and Repair
gi|146329582|ref|YP_001210176.1|	K05807 Transport/Secretion
gi|146329597|ref|YP_001209385.1|	K00793 Cofactor Metabolism
gi|146329605|ref|YP_001210059.1|	K03562 Transport/Secretion
gi|146329606|ref|YP_001210049.1|	K03582 Replication and Repair
gi|146329607|ref|YP_001209391.1|	K06178 Transcription and Translation
gi|146329611|ref|YP_001209310.1|	K01424 Amino Acid Metabolism
gi|146329621|ref|YP_001209413.1|	K02030 Transport/Secretion
gi|146329623|ref|YP_001209981.1|	K02657 Two-component system, Transport/Secretion
gi|146329628|ref|YP_001209527.1|	K03885 Energy Metabolism
gi|146329631|ref|YP_001208985.1|	K04774 Post-translational modification
gi|146329638|ref|YP_001209551.1|	K11605 Transport/Secretion
gi|146329644|ref|YP_001209888.1|	K04773 Post-translational modification
gi|146329647|ref|YP_001209508.1|	K04087 Post-translational modification
gi|146329650|ref|YP_001209705.1|	K03734 Cofactor Metabolism
gi|146329653|ref|YP_001209501.1|	K07462 Replication and Repair
gi|146329656|ref|YP_001210096.1|	K00943 Nucleotide Metabolism
gi|146329659|ref|YP_001209565.1|	K06891 Folding/Sorting/Degradation
gi|146329661|ref|YP_001209972.1|	K01673 Energy Metabolism
gi|146329664|ref|YP_001209719.1|	K07636 Two-component system
gi|146329672|ref|YP_001210133.1|	K02907 Transcription and Translation
gi|146329673|ref|YP_001209774.1|	K03711 Transcription and Translation
gi|146329679|ref|YP_001209867.1|	K03589 Cell growth/division
gi|146329681|ref|YP_001210189.1|	K09001 Carbohydrate Metabolism
gi|146329682|ref|YP_001209042.1|	K00945 Nucleotide Metabolism
gi|146329689|ref|YP_001208992.1|	K02902 Transcription and Translation
gi|146329695|ref|YP_001209594.1|	K00677 Glycan Biosynthesis and Metabolism
gi|146329696|ref|YP_001209048.1|	K08483 Transport/Secretion
gi|146329699|ref|YP_001209891.1|	K01626 Amino Acid Metabolism
gi|146329700|ref|YP_001208986.1|	K01270 Amino Acid Metabolism
gi|146329701|ref|YP_001209475.1|	K17103 Amino Acid Metabolism, Lipid Metabolism
gi|146329702|ref|YP_001209617.1|	K03216 Transcription and Translation
gi|146329704|ref|YP_001209965.1|	K03086 Transcription and Translation
gi|146329707|ref|YP_001210075.1|	K03296 Transport/Secretion
gi|146329714|ref|YP_001209280.1|	K01627 Glycan Biosynthesis and Metabolism
gi|146329721|ref|YP_001209212.1|	K03071 Transport/Secretion
gi|146329729|ref|YP_001209816.1|	K03981 Folding/Sorting/Degradation
gi|146329734|ref|YP_001210065.1|	K02037 Transport/Secretion
gi|146329743|ref|YP_001209696.1|	K06213 Transport/Secretion
gi|146329744|ref|YP_001209451.1|	K03524 Cofactor Metabolism
gi|146329748|ref|YP_001208968.1|	K02600 Transcription and Translation
gi|146329752|ref|YP_001209371.1|	K02339 Nucleotide Metabolism, Replication and Repair
gi|146329754|ref|YP_001210006.1|	K03684 Transcription and Translation
gi|146329756|ref|YP_001209234.1|	K01716 Fatty Acid Metabolism
gi|146329757|ref|YP_001209577.1|	K01095 Lipid Metabolism
gi|146329765|ref|YP_001209592.1|	K02536 Carbohydrate Metabiolism, Lipid Metabolism
gi|146329772|ref|YP_001210030.1|	K02109 Energy Metabolism
gi|146329778|ref|YP_001209741.1|	K03924 Transport/Secretion
gi|146329781|ref|YP_001209176.1|	K01129 Nucleotide Metabolism
gi|146329782|ref|YP_001209716.1|	K00674 Nucleotide Metabolism
gi|146329783|ref|YP_001209090.1|	K13598 Two-component system
gi|146329789|ref|YP_001209257.1|	K01854 Carbohydrate Metabolism
gi|146329791|ref|YP_001209768.1|	K13888 Transport/Secretion
gi|146329801|ref|YP_001209874.1|	K01929 Amino Acid Metabolism, Glycan Biosynthesis and Metabolism
gi|146329810|ref|YP_001210128.1|	K02986 Transcription and Translation
gi|146329815|ref|YP_001209009.1|	K01589 Nucleotide Metabolism
gi|146329826|ref|YP_001209853.1|	K05515 Glycan Biosynthesis and Metabolism
gi|146329834|ref|YP_001209405.1|	K08301 Transcription and Translation
gi|146329841|ref|YP_001209442.1|	K03092 Two-component system
gi|146329842|ref|YP_001209539.1|	K01007 Energy Metabolism
gi|146329843|ref|YP_001210184.1|	K04047 Transcription and Translation
gi|146329848|ref|YP_001209597.1|	K02337 Nucleotide Metabolism, Replication and Repair
gi|146329849|ref|YP_001209333.1|	K03786 Amino Acid Metabolism
gi|146329866|ref|YP_001209610.1|	K01878 Transcription and Translation
gi|146329873|ref|YP_001208975.1|	K03074 Transport/Secretion
gi|146329875|ref|YP_001209886.1|	K02517 Carbohydrate Metabolism, Lipid Metabolism
gi|146329883|ref|YP_001209369.1|	K15582 Transport/Secretion
gi|146329893|ref|YP_001210058.1|	K03560 Transport/Secretion
gi|146329896|ref|YP_001209365.1|	K03118 Transport/Secretion
gi|146329898|ref|YP_001209210.1|	K03271 Transcription and Translation
gi|146329906|ref|YP_001210009.1|	K02653 Transport/Secretion
;Subcellular Localization Information generated by PSORTb
SeqID: gi|146328630|ref|YP_001209245.1| alanine racemase [Dichelobacter nodosus VCS1703A]
Analysis Report:
CMSVM- UNKNOWN [No details]
CytoSVM- Cytoplasmic [No details]
ECSVM- UNKNOWN [No details]
ModHMM- UNKNOWN [No internal helices found]
Motif- UNKNOWN [No motifs found]
OMPMotif- UNKNOWN [No motifs found]
OMSVM- UNKNOWN [No details]
PPSVM- UNKNOWN [No details]
Profile- UNKNOWN [No matches to profiles found]
SCL-BLAST- Cytoplasmic [matched 2506172: Cytoplasmic protein]
SCL-BLASTe- UNKNOWN [No matches against database]
Signal- UNKNOWN [No signal peptide detected]
Localization Scores:
Cytoplasmic 9.97
Periplasmic 0.01
CytoplasmicMembrane 0.01
Extracellular 0.00
OuterMembrane 0.00
Final Prediction:
Cytoplasmic 9.97
-------------------------------------------------------------------------------
SeqID: gi|146328633|ref|YP_001209842.1| recombination protein RecR [Dichelobacter nodosus VCS1703A]
Analysis Report:
CMSVM- UNKNOWN [No details]
CytoSVM- Cytoplasmic [No details]
ECSVM- UNKNOWN [No details]
ModHMM- UNKNOWN [No internal helices found]
Motif- UNKNOWN [No motifs found]
OMPMotif- UNKNOWN [No motifs found]
OMSVM- UNKNOWN [No details]
PPSVM- UNKNOWN [No details]
Profile- UNKNOWN [No matches to profiles found]
SCL-BLAST- Cytoplasmic [matched 15596731: recombination protein RecR[Pseudomonas aeruginosa PAO1]]
SCL-BLASTe- UNKNOWN [No matches against database]
Signal- UNKNOWN [No signal peptide detected]
Localization Scores:
Cytoplasmic 9.97
Periplasmic 0.01
CytoplasmicMembrane 0.01
Extracellular 0.00
OuterMembrane 0.00
Final Prediction:
Cytoplasmic 9.97
-------------------------------------------------------------------------------
SeqID: gi|146328641|ref|YP_001209629.1| uridylate kinase [Dichelobacter nodosus VCS1703A]
Analysis Report:
CMSVM- UNKNOWN [No details]
CytoSVM- Cytoplasmic [No details]
ECSVM- UNKNOWN [No details]
ModHMM- UNKNOWN [No internal helices found]
Motif- UNKNOWN [No motifs found]
OMPMotif- UNKNOWN [No motifs found]
OMSVM- UNKNOWN [No details]
PPSVM- UNKNOWN [No details]
Profile- UNKNOWN [No matches to profiles found]
SCL-BLAST- Cytoplasmic [matched 15598850: uridylate kinase[Pseudomonas aeruginosa PAO1]]
SCL-BLASTe- UNKNOWN [No matches against database]
Signal- UNKNOWN [No signal peptide detected]
Localization Scores:
Cytoplasmic 9.97
Periplasmic 0.01
CytoplasmicMembrane 0.01
Extracellular 0.00
OuterMembrane 0.00
Final Prediction:
Cytoplasmic 9.97
-------------------------------------------------------------------------------
SeqID: gi|146328646|ref|YP_001209311.1| U32 family peptidase [Dichelobacter nodosus VCS1703A]
Analysis Report:
CMSVM- UNKNOWN [No details]
CytoSVM- Cytoplasmic [No details]
ECSVM- UNKNOWN [No details]
ModHMM- UNKNOWN [No internal helices found]
Motif- UNKNOWN [No motifs found]
OMPMotif- UNKNOWN [No motifs found]
OMSVM- UNKNOWN [No details]
PPSVM- UNKNOWN [No details]
Profile- UNKNOWN [No matches to profiles found]
SCL-BLAST- UNKNOWN [No matches against database]
SCL-BLASTe- UNKNOWN [No matches against database]
Signal- UNKNOWN [No signal peptide detected]
Localization Scores:
Cytoplasmic 8.96
CytoplasmicMembrane 0.51
Periplasmic 0.26
Extracellular 0.26
OuterMembrane 0.01
Final Prediction:
Cytoplasmic 8.96
-------------------------------------------------------------------------------
SeqID: gi|146328649|ref|YP_001209876.1| cell division protein FtsI [Dichelobacter nodosus VCS1703A]
Analysis Report:
CMSVM- UNKNOWN [No details]
CytoSVM- UNKNOWN [No details]
ECSVM- UNKNOWN [No details]
ModHMM- UNKNOWN [2 internal helices found]
Motif- UNKNOWN [No motifs found]
OMPMotif- UNKNOWN [No motifs found]
OMSVM- UNKNOWN [No details]
PPSVM- UNKNOWN [No details]
Profile- UNKNOWN [No matches to profiles found]
SCL-BLAST- CytoplasmicMembrane [matched 129665: Penicillin-binding protein 2]
SCL-BLASTe- UNKNOWN [No matches against database]
Signal- UNKNOWN [No signal peptide detected]
Localization Scores:
CytoplasmicMembrane 9.82
Cytoplasmic 0.15
OuterMembrane 0.01
Periplasmic 0.01
Extracellular 0.01
Final Prediction:
CytoplasmicMembrane 9.82
-------------------------------------------------------------------------------
SeqID: gi|146328665|ref|YP_001210182.1| 23S rRNA m(2)G2445 methyltransferase [Dichelobacter nodosus VCS1703A]
Analysis Report:
CMSVM- UNKNOWN [No details]
CytoSVM- Cytoplasmic [No details]
ECSVM- UNKNOWN [No details]
ModHMM- UNKNOWN [No internal helices found]
Motif- UNKNOWN [No motifs found]
OMPMotif- UNKNOWN [No motifs found]
OMSVM- UNKNOWN [No details]
PPSVM- UNKNOWN [No details]
Profile- UNKNOWN [No matches to profiles found]
SCL-BLAST- Cytoplasmic [matched 15598244: conserved hypothetical protein[Pseudomonas aeruginosa PAO1]]
SCL-BLASTe- UNKNOWN [No matches against database]
Signal- UNKNOWN [No signal peptide detected]
Localization Scores:
Cytoplasmic 9.97
Periplasmic 0.01
CytoplasmicMembrane 0.01
Extracellular 0.00
OuterMembrane 0.00
Final Prediction:
Cytoplasmic 9.97
-------------------------------------------------------------------------------
SeqID: gi|146328670|ref|YP_001209861.1| NUDIX domain-containing protein [Dichelobacter nodosus VCS1703A]
Analysis Report:
CMSVM- UNKNOWN [No details]
CytoSVM- Cytoplasmic [No details]
ECSVM- UNKNOWN [No details]
ModHMM- UNKNOWN [No internal helices found]
Motif- UNKNOWN [No motifs found]
OMPMotif- UNKNOWN [No motifs found]
OMSVM- UNKNOWN [No details]
PPSVM- UNKNOWN [No details]
Profile- UNKNOWN [No matches to profiles found]
SCL-BLAST- UNKNOWN [No matches against database]
SCL-BLASTe- UNKNOWN [No matches against database]
Signal- UNKNOWN [No signal peptide detected]
Localization Scores:
Cytoplasmic 8.96
CytoplasmicMembrane 0.51
Periplasmic 0.26
Extracellular 0.26
OuterMembrane 0.01
Final Prediction:
Cytoplasmic 8.96
-------------------------------------------------------------------------------
SeqID: gi|146328674|ref|YP_001208952.1| aminoacyl-histidine dipeptidase [Dichelobacter nodosus VCS1703A]
Analysis Report:
CMSVM- UNKNOWN [No details]
CytoSVM- UNKNOWN [No details]
ECSVM- UNKNOWN [No details]
ModHMM- UNKNOWN [No internal helices found]
Motif- UNKNOWN [No motifs found]
OMPMotif- UNKNOWN [No motifs found]
OMSVM- UNKNOWN [No details]
PPSVM- UNKNOWN [No details]
Profile- UNKNOWN [No matches to profiles found]
SCL-BLAST- UNKNOWN [No matches against database]
SCL-BLASTe- UNKNOWN [No matches against database]
Signal- UNKNOWN [No signal peptide detected]
Localization Scores:
CytoplasmicMembrane 2.00
Cytoplasmic 2.00
OuterMembrane 2.00
Periplasmic 2.00
Extracellular 2.00
Final Prediction:
UNKNOWN
-------------------------------------------------------------------------------
SeqID: gi|146328681|ref|YP_001208996.1| 50S ribosomal protein L25 [Dichelobacter nodosus VCS1703A]
Analysis Report:
CMSVM- UNKNOWN [No details]
CytoSVM- Cytoplasmic [No details]
ECSVM- UNKNOWN [No details]
ModHMM- UNKNOWN [No internal helices found]
Motif- UNKNOWN [No motifs found]
OMPMotif- UNKNOWN [No motifs found]
OMSVM- UNKNOWN [No details]
PPSVM- UNKNOWN [No details]
Profile- UNKNOWN [No matches to profiles found]
SCL-BLAST- Cytoplasmic [matched 15599866: probable ribosomal protein L25[Pseudomonas aeruginosa PAO1]]
SCL-BLASTe- UNKNOWN [No matches against database]
Signal- UNKNOWN [No signal peptide detected]
Localization Scores:
Cytoplasmic 9.97
Periplasmic 0.01
CytoplasmicMembrane 0.01
Extracellular 0.00
OuterMembrane 0.00
Final Prediction:
Cytoplasmic 9.97
-------------------------------------------------------------------------------
SeqID: gi|146328683|ref|YP_001209505.1| Hfq RNA-binding protein [Dichelobacter nodosus VCS1703A]
Analysis Report:
CMSVM- UNKNOWN [No details]
CytoSVM- UNKNOWN [No details]
ECSVM- UNKNOWN [No details]
ModHMM- UNKNOWN [No internal helices found]
Motif- UNKNOWN [No motifs found]
OMPMotif- UNKNOWN [No motifs found]
OMSVM- UNKNOWN [No details]
PPSVM- UNKNOWN [No details]
Profile- UNKNOWN [No matches to profiles found]
SCL-BLAST- Cytoplasmic [matched 15600137: Hfq[Pseudomonas aeruginosa PAO1]]
SCL-BLASTe- UNKNOWN [No matches against database]
Signal- UNKNOWN [No signal peptide detected]
Localization Scores:
Cytoplasmic 9.26
Periplasmic 0.48
CytoplasmicMembrane 0.24
OuterMembrane 0.01
Extracellular 0.01
Final Prediction:
Cytoplasmic 9.26
-------------------------------------------------------------------------------
SeqID: gi|146328685|ref|YP_001209870.1| undecaprenyldiphospho-muramoylpentapeptide beta-N- acetylglucosaminyltransferase [Dichelobacter nodosus VCS1703A]
Analysis Report:
CMSVM- UNKNOWN [No details]
CytoSVM- UNKNOWN [No details]
ECSVM- UNKNOWN [No details]
ModHMM- UNKNOWN [No internal helices found]
Motif- UNKNOWN [No motifs found]
OMPMotif- UNKNOWN [No motifs found]
OMSVM- UNKNOWN [No details]
PPSVM- UNKNOWN [No details]
Profile- UNKNOWN [No matches to profiles found]
SCL-BLAST- CytoplasmicMembrane [matched 127540: UDP-N-acetylglucosamine--N-acetylmuramyl-(pentapeptide) pyrophosphoryl-undecaprenol N-acetylglucosamine transferase]
SCL-BLASTe- UNKNOWN [No matches against database]
Signal- UNKNOWN [No signal peptide detected]
Localization Scores:
CytoplasmicMembrane 9.82
Cytoplasmic 0.15
OuterMembrane 0.01
Periplasmic 0.01
Extracellular 0.01
Final Prediction:
CytoplasmicMembrane 9.82
-------------------------------------------------------------------------------
SeqID: gi|146328689|ref|YP_001210032.1| F0F1 ATP synthase subunit A [Dichelobacter nodosus VCS1703A]
Analysis Report:
CMSVM- CytoplasmicMembrane [No details]
CytoSVM- UNKNOWN [No details]
ECSVM- UNKNOWN [No details]
ModHMM- CytoplasmicMembrane [4 internal helices found]
Motif- CytoplasmicMembrane [matched PS00449: ATPASE_A Pattern - Cytoplasmic Membrane]
OMPMotif- UNKNOWN [No motifs found]
OMSVM- UNKNOWN [No details]
PPSVM- UNKNOWN [No details]
Profile- UNKNOWN [No matches to profiles found]
SCL-BLAST- CytoplasmicMembrane [matched 1168558: ATP synthase a chain]
SCL-BLASTe- UNKNOWN [No matches against database]
Signal- UNKNOWN [No signal peptide detected]
Localization Scores:
CytoplasmicMembrane 10.00
Cytoplasmic 0.00
Periplasmic 0.00
Extracellular 0.00
OuterMembrane 0.00
Final Prediction:
CytoplasmicMembrane 10.00
-------------------------------------------------------------------------------
SeqID: gi|146328691|ref|YP_001209944.1| integration host factor subunit alpha [Dichelobacter nodosus VCS1703A]
Analysis Report:
CMSVM- UNKNOWN [No details]
CytoSVM- Cytoplasmic [No details]
ECSVM- UNKNOWN [No details]
ModHMM- UNKNOWN [No internal helices found]
Motif- UNKNOWN [No motifs found]
OMPMotif- UNKNOWN [No motifs found]
OMSVM- UNKNOWN [No details]
PPSVM- UNKNOWN [No details]
Profile- UNKNOWN [No matches to profiles found]
SCL-BLAST- Cytoplasmic [matched 15597934: |integration host factor, alpha subunit|3100112 - 3099810]
SCL-BLASTe- UNKNOWN [No matches against database]
Signal- UNKNOWN [No signal peptide detected]
Localization Scores:
Cytoplasmic 9.97
Periplasmic 0.01
CytoplasmicMembrane 0.01
Extracellular 0.00
OuterMembrane 0.00
Final Prediction:
Cytoplasmic 9.97
-------------------------------------------------------------------------------
SeqID: gi|146328695|ref|YP_001209396.1| LolA family outer membrane lipoprotein carrier protein [Dichelobacter nodosus VCS1703A]
Analysis Report:
CMSVM- UNKNOWN [No details]
CytoSVM- UNKNOWN [No details]
ECSVM- UNKNOWN [No details]
ModHMM- UNKNOWN [No internal helices found]
Motif- UNKNOWN [No motifs found]
OMPMotif- UNKNOWN [No motifs found]
OMSVM- UNKNOWN [No details]
PPSVM- UNKNOWN [No details]
Profile- UNKNOWN [No matches to profiles found]
SCL-BLAST- Periplasmic [matched 15597810: periplasmic chaperone LolA[Pseudomonas aeruginosa PAO1]]
SCL-BLASTe- UNKNOWN [No matches against database]
Signal- Non-Cytoplasmic [Signal peptide detected]
Localization Scores:
Periplasmic 9.76
Extracellular 0.11
CytoplasmicMembrane 0.06
OuterMembrane 0.06
Cytoplasmic 0.00
Final Prediction:
Periplasmic 9.76
-------------------------------------------------------------------------------
SeqID: gi|146328696|ref|YP_001209350.1| UDP-N-acetylenolpyruvoylglucosamine reductase [Dichelobacter nodosus VCS1703A]
Analysis Report:
CMSVM- UNKNOWN [No details]
CytoSVM- UNKNOWN [No details]
ECSVM- UNKNOWN [No details]
ModHMM- UNKNOWN [No internal helices found]
Motif- UNKNOWN [No motifs found]
OMPMotif- UNKNOWN [No motifs found]
OMSVM- UNKNOWN [No details]
PPSVM- UNKNOWN [No details]
Profile- UNKNOWN [No matches to profiles found]
SCL-BLAST- Cytoplasmic [matched 15598173: UDP-N-acetylpyruvoylglucosamine reductase[Pseudomonas aeruginosa PAO1]]
SCL-BLASTe- UNKNOWN [No matches against database]
Signal- UNKNOWN [No signal peptide detected]
Localization Scores:
Cytoplasmic 9.26
Periplasmic 0.48
CytoplasmicMembrane 0.24
OuterMembrane 0.01
Extracellular 0.01
Final Prediction:
Cytoplasmic 9.26
-------------------------------------------------------------------------------
SeqID: gi|146328704|ref|YP_001209349.1| two-component response regulator PilR [Dichelobacter nodosus VCS1703A]
Analysis Report:
CMSVM- UNKNOWN [No details]
CytoSVM- Cytoplasmic [No details]
ECSVM- UNKNOWN [No details]
ModHMM- UNKNOWN [No internal helices found]
Motif- UNKNOWN [No motifs found]
OMPMotif- UNKNOWN [No motifs found]
OMSVM- UNKNOWN [No details]
PPSVM- UNKNOWN [No details]
Profile- UNKNOWN [No matches to profiles found]
SCL-BLAST- Cytoplasmic [matched 417166: Transcriptional regulatory protein zraR]
SCL-BLASTe- UNKNOWN [No matches against database]
Signal- UNKNOWN [No signal peptide detected]
Localization Scores:
Cytoplasmic 9.97
Periplasmic 0.01
CytoplasmicMembrane 0.01
Extracellular 0.00
OuterMembrane 0.00
Final Prediction:
Cytoplasmic 9.97
-------------------------------------------------------------------------------
SeqID: gi|146328707|ref|YP_001210044.1| DNA adenine methylase [Dichelobacter nodosus VCS1703A]
Analysis Report:
CMSVM- UNKNOWN [No details]
CytoSVM- UNKNOWN [No details]
ECSVM- UNKNOWN [No details]
ModHMM- UNKNOWN [No internal helices found]
Motif- UNKNOWN [No motifs found]
OMPMotif- UNKNOWN [No motifs found]
OMSVM- UNKNOWN [No details]
PPSVM- UNKNOWN [No details]
Profile- UNKNOWN [No matches to profiles found]
SCL-BLAST- UNKNOWN [No matches against database]
SCL-BLASTe- UNKNOWN [No matches against database]
Signal- UNKNOWN [No signal peptide detected]
Localization Scores:
CytoplasmicMembrane 2.00
Cytoplasmic 2.00
OuterMembrane 2.00
Periplasmic 2.00
Extracellular 2.00
Final Prediction:
UNKNOWN
-------------------------------------------------------------------------------
SeqID: gi|146328711|ref|YP_001210062.1| crossover junction endodeoxyribonuclease RuvC [Dichelobacter nodosus VCS1703A]
Analysis Report:
CMSVM- UNKNOWN [No details]
CytoSVM- UNKNOWN [No details]
ECSVM- UNKNOWN [No details]
ModHMM- UNKNOWN [No internal helices found]
Motif- UNKNOWN [No motifs found]
OMPMotif- UNKNOWN [No motifs found]
OMSVM- UNKNOWN [No details]
PPSVM- UNKNOWN [No details]
Profile- UNKNOWN [No matches to profiles found]
SCL-BLAST- Cytoplasmic [matched 15596162: |Holliday junction resolvase RuvC|1051132 - 1051656]
SCL-BLASTe- UNKNOWN [No matches against database]
Signal- UNKNOWN [No signal peptide detected]
Localization Scores:
Cytoplasmic 9.26
Periplasmic 0.48
CytoplasmicMembrane 0.24
OuterMembrane 0.01
Extracellular 0.01
Final Prediction:
Cytoplasmic 9.26
-------------------------------------------------------------------------------
SeqID: gi|146328712|ref|YP_001209381.1| transcription regulator AsnC [Dichelobacter nodosus VCS1703A]
Analysis Report:
CMSVM- UNKNOWN [No details]
CytoSVM- Cytoplasmic [No details]
ECSVM- UNKNOWN [No details]
ModHMM- UNKNOWN [No internal helices found]
Motif- UNKNOWN [No motifs found]
OMPMotif- UNKNOWN [No motifs found]
OMSVM- UNKNOWN [No details]
PPSVM- UNKNOWN [No details]
Profile- UNKNOWN [No matches to profiles found]
SCL-BLAST- Cytoplasmic [matched 15599160: probable transcriptional regulator[Pseudomonas aeruginosa PAO1]]
SCL-BLASTe- UNKNOWN [No matches against database]
Signal- UNKNOWN [No signal peptide detected]
Localization Scores:
Cytoplasmic 9.97
Periplasmic 0.01
CytoplasmicMembrane 0.01
Extracellular 0.00
OuterMembrane 0.00
Final Prediction:
Cytoplasmic 9.97
-------------------------------------------------------------------------------
SeqID: gi|146328718|ref|YP_001210034.1| glucose inhibited division protein GidB [Dichelobacter nodosus VCS1703A]
Analysis Report:
CMSVM- UNKNOWN [No details]
CytoSVM- UNKNOWN [No details]
ECSVM- UNKNOWN [No details]
ModHMM- UNKNOWN [No internal helices found]
Motif- UNKNOWN [No motifs found]
OMPMotif- UNKNOWN [No motifs found]
OMSVM- UNKNOWN [No details]
PPSVM- UNKNOWN [No details]
Profile- UNKNOWN [No matches to profiles found]
SCL-BLAST- UNKNOWN [No matches against database]
SCL-BLASTe- UNKNOWN [No matches against database]
Signal- UNKNOWN [No signal peptide detected]
Localization Scores:
CytoplasmicMembrane 2.00
Cytoplasmic 2.00
OuterMembrane 2.00
Periplasmic 2.00
Extracellular 2.00
Final Prediction:
UNKNOWN
-------------------------------------------------------------------------------
SeqID: gi|146328721|ref|YP_001209393.1| methyltransferase family protein [Dichelobacter nodosus VCS1703A]
Analysis Report:
CMSVM- UNKNOWN [No details]
CytoSVM- Cytoplasmic [No details]
ECSVM- UNKNOWN [No details]
ModHMM- UNKNOWN [No internal helices found]
Motif- UNKNOWN [No motifs found]
OMPMotif- UNKNOWN [No motifs found]
OMSVM- UNKNOWN [No details]
PPSVM- UNKNOWN [No details]
Profile- UNKNOWN [No matches to profiles found]
SCL-BLAST- Cytoplasmic [matched 15595972: conserved hypothetical protein[Pseudomonas aeruginosa PAO1]]
SCL-BLASTe- UNKNOWN [No matches against database]
Signal- UNKNOWN [No signal peptide detected]
Localization Scores:
Cytoplasmic 9.97
Periplasmic 0.01
CytoplasmicMembrane 0.01
Extracellular 0.00
OuterMembrane 0.00
Final Prediction:
Cytoplasmic 9.97
-------------------------------------------------------------------------------
SeqID: gi|146328728|ref|YP_001208977.1| preprotein translocase subunit YajC [Dichelobacter nodosus VCS1703A]
Analysis Report:
CMSVM- UNKNOWN [No details]
CytoSVM- UNKNOWN [No details]
ECSVM- UNKNOWN [No details]
ModHMM- UNKNOWN [1 internal helix found]
Motif- UNKNOWN [No motifs found]
OMPMotif- UNKNOWN [No motifs found]
OMSVM- UNKNOWN [No details]
PPSVM- UNKNOWN [No details]
Profile- UNKNOWN [No matches to profiles found]
SCL-BLAST- CytoplasmicMembrane [matched 83287807: UPF0092 membrane protein yajC]
SCL-BLASTe- UNKNOWN [No matches against database]
Signal- UNKNOWN [No signal peptide detected]
Localization Scores:
CytoplasmicMembrane 9.82
Cytoplasmic 0.15
OuterMembrane 0.01
Periplasmic 0.01
Extracellular 0.01
Final Prediction:
CytoplasmicMembrane 9.82
-------------------------------------------------------------------------------
SeqID: gi|146328732|ref|YP_001209727.1| sodium:alanine symporter family protein [Dichelobacter nodosus VCS1703A]
Analysis Report:
CMSVM- CytoplasmicMembrane [No details]
CytoSVM- UNKNOWN [No details]
ECSVM- UNKNOWN [No details]
ModHMM- CytoplasmicMembrane [11 internal helices found]
Motif- UNKNOWN [No motifs found]
OMPMotif- UNKNOWN [No motifs found]
OMSVM- UNKNOWN [No details]
PPSVM- UNKNOWN [No details]
Profile- UNKNOWN [No matches to profiles found]
SCL-BLAST- CytoplasmicMembrane [matched 399339: Na(+)-linked D-alanine glycine permease]
SCL-BLASTe- UNKNOWN [No matches against database]
Signal- UNKNOWN [No signal peptide detected]
Localization Scores:
CytoplasmicMembrane 10.00
Cytoplasmic 0.00
Periplasmic 0.00
Extracellular 0.00
OuterMembrane 0.00
Final Prediction:
CytoplasmicMembrane 10.00
-------------------------------------------------------------------------------
SeqID: gi|146328739|ref|YP_001209480.1| penicillin-binding protein 1B [Dichelobacter nodosus VCS1703A]
Analysis Report:
CMSVM- UNKNOWN [No details]
CytoSVM- UNKNOWN [No details]
ECSVM- UNKNOWN [No details]
ModHMM- UNKNOWN [1 internal helix found]
Motif- UNKNOWN [No motifs found]
OMPMotif- UNKNOWN [No motifs found]
OMSVM- UNKNOWN [No details]
PPSVM- UNKNOWN [No details]
Profile- UNKNOWN [No matches to profiles found]
SCL-BLAST- CytoplasmicMembrane [matched 33112644: Penicillin-binding protein 1B]
SCL-BLASTe- UNKNOWN [No matches against database]
Signal- UNKNOWN [No signal peptide detected]
Localization Scores:
CytoplasmicMembrane 9.82
Cytoplasmic 0.15
OuterMembrane 0.01
Periplasmic 0.01
Extracellular 0.01
Final Prediction:
CytoplasmicMembrane 9.82
-------------------------------------------------------------------------------
SeqID: gi|146328749|ref|YP_001209069.1| NUDIX domain-containing protein [Dichelobacter nodosus VCS1703A]
Analysis Report:
CMSVM- UNKNOWN [No details]
CytoSVM- Cytoplasmic [No details]
ECSVM- UNKNOWN [No details]
ModHMM- UNKNOWN [No internal helices found]
Motif- UNKNOWN [No motifs found]
OMPMotif- UNKNOWN [No motifs found]
OMSVM- UNKNOWN [No details]
PPSVM- UNKNOWN [No details]
Profile- UNKNOWN [No matches to profiles found]
SCL-BLAST- UNKNOWN [No matches against database]
SCL-BLASTe- UNKNOWN [No matches against database]
Signal- UNKNOWN [No signal peptide detected]
Localization Scores:
Cytoplasmic 8.96
CytoplasmicMembrane 0.51
Periplasmic 0.26
Extracellular 0.26
OuterMembrane 0.01
Final Prediction:
Cytoplasmic 8.96
-------------------------------------------------------------------------------
SeqID: gi|146328780|ref|YP_001209533.1| MTA-SAH nucleosidase [Dichelobacter nodosus VCS1703A]
Analysis Report:
CMSVM- UNKNOWN [No details]
CytoSVM- Cytoplasmic [No details]
ECSVM- UNKNOWN [No details]
ModHMM- UNKNOWN [No internal helices found]
Motif- UNKNOWN [No motifs found]
OMPMotif- UNKNOWN [No motifs found]
OMSVM- UNKNOWN [No details]
PPSVM- UNKNOWN [No details]
Profile- UNKNOWN [No matches to profiles found]
SCL-BLAST- Cytoplasmic [matched 136740: Uridine phosphorylase]
SCL-BLASTe- UNKNOWN [No matches against database]
Signal- UNKNOWN [No signal peptide detected]
Localization Scores:
Cytoplasmic 9.97
Periplasmic 0.01
CytoplasmicMembrane 0.01
Extracellular 0.00
OuterMembrane 0.00
Final Prediction:
Cytoplasmic 9.97
-------------------------------------------------------------------------------
SeqID: gi|146328783|ref|YP_001209872.1| UDP-N-acetylmuramoylalanine--D-glutamate ligase [Dichelobacter nodosus VCS1703A]
Analysis Report:
CMSVM- UNKNOWN [No details]
CytoSVM- UNKNOWN [No details]
ECSVM- UNKNOWN [No details]
ModHMM- UNKNOWN [No internal helices found]
Motif- UNKNOWN [No motifs found]
OMPMotif- UNKNOWN [No motifs found]
OMSVM- UNKNOWN [No details]
PPSVM- UNKNOWN [No details]
Profile- UNKNOWN [No matches to profiles found]
SCL-BLAST- Cytoplasmic [matched 127537: UDP-N-acetylmuramoylalanine--D-glutamate ligase]
SCL-BLASTe- UNKNOWN [No matches against database]
Signal- UNKNOWN [No signal peptide detected]
Localization Scores:
Cytoplasmic 9.26
Periplasmic 0.48
CytoplasmicMembrane 0.24
OuterMembrane 0.01
Extracellular 0.01
Final Prediction:
Cytoplasmic 9.26
-------------------------------------------------------------------------------
SeqID: gi|146328784|ref|YP_001210145.1| 30S ribosomal protein S3 [Dichelobacter nodosus VCS1703A]
Analysis Report:
CMSVM- UNKNOWN [No details]
CytoSVM- Cytoplasmic [No details]
ECSVM- UNKNOWN [No details]
ModHMM- UNKNOWN [No internal helices found]
Motif- UNKNOWN [No motifs found]
OMPMotif- UNKNOWN [No motifs found]
OMSVM- UNKNOWN [No details]
PPSVM- UNKNOWN [No details]
Profile- UNKNOWN [No matches to profiles found]
SCL-BLAST- Cytoplasmic [matched 16131193: 30S ribosomal subunit protein S3 [Escherichia coli K12]]
SCL-BLASTe- UNKNOWN [No matches against database]
Signal- UNKNOWN [No signal peptide detected]
Localization Scores:
Cytoplasmic 9.97
Periplasmic 0.01
CytoplasmicMembrane 0.01
Extracellular 0.00
OuterMembrane 0.00
Final Prediction:
Cytoplasmic 9.97
-------------------------------------------------------------------------------
SeqID: gi|146328790|ref|YP_001209866.1| cell division protein FtsA [Dichelobacter nodosus VCS1703A]
Analysis Report:
CMSVM- UNKNOWN [No details]
CytoSVM- Cytoplasmic [No details]
ECSVM- UNKNOWN [No details]
ModHMM- UNKNOWN [No internal helices found]
Motif- UNKNOWN [No motifs found]
OMPMotif- UNKNOWN [No motifs found]
OMSVM- UNKNOWN [No details]
PPSVM- UNKNOWN [No details]
Profile- UNKNOWN [No matches to profiles found]
SCL-BLAST- Cytoplasmic [matched 15599604: cell division protein FtsA[Pseudomonas aeruginosa PAO1]]
SCL-BLASTe- UNKNOWN [No matches against database]
Signal- UNKNOWN [No signal peptide detected]
Localization Scores:
Cytoplasmic 9.97
Periplasmic 0.01
CytoplasmicMembrane 0.01
Extracellular 0.00
OuterMembrane 0.00
Final Prediction:
Cytoplasmic 9.97
-------------------------------------------------------------------------------
SeqID: gi|146328792|ref|YP_001209780.1| heptosyltransferase family protein [Dichelobacter nodosus VCS1703A]
Analysis Report:
CMSVM- UNKNOWN [No details]
CytoSVM- Cytoplasmic [No details]
ECSVM- UNKNOWN [No details]
ModHMM- UNKNOWN [No internal helices found]
Motif- UNKNOWN [No motifs found]
OMPMotif- UNKNOWN [No motifs found]
OMSVM- UNKNOWN [No details]
PPSVM- UNKNOWN [No details]
Profile- UNKNOWN [No matches to profiles found]
SCL-BLAST- Cytoplasmic [matched 15600205: heptosyltransferase II[Pseudomonas aeruginosa PAO1]]
SCL-BLASTe- UNKNOWN [No matches against database]
Signal- UNKNOWN [No signal peptide detected]
Localization Scores:
Cytoplasmic 9.97
Periplasmic 0.01
CytoplasmicMembrane 0.01
Extracellular 0.00
OuterMembrane 0.00
Final Prediction:
Cytoplasmic 9.97
-------------------------------------------------------------------------------
SeqID: gi|146328795|ref|YP_001209500.1| lysine 2,3-aminomutase [Dichelobacter nodosus VCS1703A]
Analysis Report:
CMSVM- UNKNOWN [No details]
CytoSVM- Cytoplasmic [No details]
ECSVM- UNKNOWN [No details]
ModHMM- UNKNOWN [No internal helices found]
Motif- UNKNOWN [No motifs found]
OMPMotif- UNKNOWN [No motifs found]
OMSVM- UNKNOWN [No details]
PPSVM- UNKNOWN [No details]
Profile- UNKNOWN [No matches to profiles found]
SCL-BLAST- UNKNOWN [No matches against database]
SCL-BLASTe- UNKNOWN [No matches against database]
Signal- UNKNOWN [No signal peptide detected]
Localization Scores:
Cytoplasmic 8.96
CytoplasmicMembrane 0.51
Periplasmic 0.26
Extracellular 0.26
OuterMembrane 0.01
Final Prediction:
Cytoplasmic 8.96
-------------------------------------------------------------------------------
SeqID: gi|146328798|ref|YP_001209041.1| 3-phosphoshikimate 1-carboxyvinyltransferase [Dichelobacter nodosus VCS1703A]
Analysis Report:
CMSVM- CytoplasmicMembrane [No details]
CytoSVM- UNKNOWN [No details]
ECSVM- UNKNOWN [No details]
ModHMM- UNKNOWN [No internal helices found]
Motif- UNKNOWN [No motifs found]
OMPMotif- UNKNOWN [No motifs found]
OMSVM- UNKNOWN [No details]
PPSVM- UNKNOWN [No details]
Profile- UNKNOWN [No matches to profiles found]
SCL-BLAST- UNKNOWN [No matches against database]
SCL-BLASTe- UNKNOWN [No matches against database]
Signal- UNKNOWN [No signal peptide detected]
Localization Scores:
CytoplasmicMembrane 9.82
Periplasmic 0.12
Cytoplasmic 0.04
OuterMembrane 0.01
Extracellular 0.01
Final Prediction:
CytoplasmicMembrane 9.82
-------------------------------------------------------------------------------
SeqID: gi|146328799|ref|YP_001209178.1| ABC transporter [Dichelobacter nodosus VCS1703A]
Analysis Report:
CMSVM- CytoplasmicMembrane [No details]
CytoSVM- UNKNOWN [No details]
ECSVM- UNKNOWN [No details]
ModHMM- CytoplasmicMembrane [6 internal helices found]
Motif- UNKNOWN [No motifs found]
OMPMotif- UNKNOWN [No motifs found]
OMSVM- UNKNOWN [No details]
PPSVM- UNKNOWN [No details]
Profile- UNKNOWN [No matches to profiles found]
SCL-BLAST- CytoplasmicMembrane [matched 34396000: Taurine transport system permease protein tauC]
SCL-BLASTe- UNKNOWN [No matches against database]
Signal- UNKNOWN [No signal peptide detected]
Localization Scores:
CytoplasmicMembrane 10.00
Cytoplasmic 0.00
Periplasmic 0.00
Extracellular 0.00
OuterMembrane 0.00
Final Prediction:
CytoplasmicMembrane 10.00
-------------------------------------------------------------------------------
SeqID: gi|146328808|ref|YP_001210131.1| preprotein translocase subunit SecY [Dichelobacter nodosus VCS1703A]
Analysis Report:
CMSVM- CytoplasmicMembrane [No details]
CytoSVM- UNKNOWN [No details]
ECSVM- UNKNOWN [No details]
ModHMM- CytoplasmicMembrane [10 internal helices found]
Motif- CytoplasmicMembrane [matched PS00755: SECY_1 Pattern - CytoplasmicMembrane]
OMPMotif- UNKNOWN [No motifs found]
OMSVM- UNKNOWN [No details]
PPSVM- UNKNOWN [No details]
Profile- UNKNOWN [No matches to profiles found]
SCL-BLAST- CytoplasmicMembrane [matched 12644346: Preprotein translocase subunit secY]
SCL-BLASTe- UNKNOWN [No matches against database]
Signal- UNKNOWN [No signal peptide detected]
Localization Scores:
CytoplasmicMembrane 10.00
Cytoplasmic 0.00
Periplasmic 0.00
Extracellular 0.00
OuterMembrane 0.00
Final Prediction:
CytoplasmicMembrane 10.00
-------------------------------------------------------------------------------
SeqID: gi|146328820|ref|YP_001209812.1| organic solvent tolerance protein [Dichelobacter nodosus VCS1703A]
Analysis Report:
CMSVM- UNKNOWN [No details]
CytoSVM- UNKNOWN [No details]
ECSVM- UNKNOWN [No details]
ModHMM- UNKNOWN [No internal helices found]
Motif- UNKNOWN [No motifs found]
OMPMotif- UNKNOWN [No motifs found]
OMSVM- OuterMembrane [No details]
PPSVM- UNKNOWN [No details]
Profile- UNKNOWN [No matches to profiles found]
SCL-BLAST- OuterMembrane [matched 134034978: LPS-assembly protein precursor]
SCL-BLASTe- UNKNOWN [No matches against database]
Signal- UNKNOWN [No signal peptide detected]
Localization Scores:
OuterMembrane 10.00
Extracellular 0.00
Periplasmic 0.00
Cytoplasmic 0.00
CytoplasmicMembrane 0.00
Final Prediction:
OuterMembrane 10.00
-------------------------------------------------------------------------------
SeqID: gi|146328823|ref|YP_001209091.1| response regulator, NtrX [Dichelobacter nodosus VCS1703A]
Analysis Report:
CMSVM- UNKNOWN [No details]
CytoSVM- Cytoplasmic [No details]
ECSVM- UNKNOWN [No details]
ModHMM- UNKNOWN [No internal helices found]
Motif- UNKNOWN [No motifs found]
OMPMotif- UNKNOWN [No motifs found]
OMSVM- UNKNOWN [No details]
PPSVM- UNKNOWN [No details]
Profile- UNKNOWN [No matches to profiles found]
SCL-BLAST- Cytoplasmic [matched 1168553: Acetoacetate metabolism regulatory protein atoC (Ornithine/arginine decarboxylase inhibitor) (Ornithine decarboxylase antizyme)]
SCL-BLASTe- UNKNOWN [No matches against database]
Signal- UNKNOWN [No signal peptide detected]
Localization Scores:
Cytoplasmic 9.97
Periplasmic 0.01
CytoplasmicMembrane 0.01
Extracellular 0.00
OuterMembrane 0.00
Final Prediction:
Cytoplasmic 9.97
-------------------------------------------------------------------------------
SeqID: gi|146328828|ref|YP_001209636.1| xanthine/uracil permease family protein [Dichelobacter nodosus VCS1703A]
Analysis Report:
CMSVM- CytoplasmicMembrane [No details]
CytoSVM- UNKNOWN [No details]
ECSVM- UNKNOWN [No details]
ModHMM- CytoplasmicMembrane [13 internal helices found]
Motif- UNKNOWN [No motifs found]
OMPMotif- UNKNOWN [No motifs found]
OMSVM- UNKNOWN [No details]
PPSVM- UNKNOWN [No details]
Profile- UNKNOWN [No matches to profiles found]
SCL-BLAST- CytoplasmicMembrane [matched 2506725: Inner membrane protein yieG]
SCL-BLASTe- UNKNOWN [No matches against database]
Signal- UNKNOWN [No signal peptide detected]
Localization Scores:
CytoplasmicMembrane 10.00
Cytoplasmic 0.00
Periplasmic 0.00
Extracellular 0.00
OuterMembrane 0.00
Final Prediction:
CytoplasmicMembrane 10.00
-------------------------------------------------------------------------------
SeqID: gi|146328829|ref|YP_001209595.1| lipid-A-disaccharide synthase [Dichelobacter nodosus VCS1703A]
Analysis Report:
CMSVM- UNKNOWN [No details]
CytoSVM- Cytoplasmic [No details]
ECSVM- UNKNOWN [No details]
ModHMM- UNKNOWN [No internal helices found]
Motif- UNKNOWN [No motifs found]
OMPMotif- UNKNOWN [No motifs found]
OMSVM- UNKNOWN [No details]
PPSVM- UNKNOWN [No details]
Profile- UNKNOWN [No matches to profiles found]
SCL-BLAST- Cytoplasmic [matched 16128175: tetraacyldisaccharide-1-P synthase [Escherichia coli K12]]
SCL-BLASTe- UNKNOWN [No matches against database]
Signal- UNKNOWN [No signal peptide detected]
Localization Scores:
Cytoplasmic 9.97
Periplasmic 0.01
CytoplasmicMembrane 0.01
Extracellular 0.00
OuterMembrane 0.00
Final Prediction:
Cytoplasmic 9.97
-------------------------------------------------------------------------------
SeqID: gi|146328835|ref|YP_001209227.1| ribonuclease T [Dichelobacter nodosus VCS1703A]
Analysis Report:
CMSVM- UNKNOWN [No details]
CytoSVM- Cytoplasmic [No details]
ECSVM- UNKNOWN [No details]
ModHMM- UNKNOWN [No internal helices found]
Motif- UNKNOWN [No motifs found]
OMPMotif- UNKNOWN [No motifs found]
OMSVM- UNKNOWN [No details]
PPSVM- UNKNOWN [No details]
Profile- UNKNOWN [No matches to profiles found]
SCL-BLAST- Cytoplasmic [matched 15598724: ribonuclease T[Pseudomonas aeruginosa PAO1]]
SCL-BLASTe- UNKNOWN [No matches against database]
Signal- UNKNOWN [No signal peptide detected]
Localization Scores:
Cytoplasmic 9.97
Periplasmic 0.01
CytoplasmicMembrane 0.01
Extracellular 0.00
OuterMembrane 0.00
Final Prediction:
Cytoplasmic 9.97
-------------------------------------------------------------------------------
SeqID: gi|146328836|ref|YP_001209044.1| integration host factor subunit beta [Dichelobacter nodosus VCS1703A]
Analysis Report:
CMSVM- UNKNOWN [No details]
CytoSVM- Cytoplasmic [No details]
ECSVM- UNKNOWN [No details]
ModHMM- UNKNOWN [No internal helices found]
Motif- UNKNOWN [No motifs found]
OMPMotif- UNKNOWN [No motifs found]
OMSVM- UNKNOWN [No details]
PPSVM- UNKNOWN [No details]
Profile- UNKNOWN [No matches to profiles found]
SCL-BLAST- Cytoplasmic [matched 15598357: |integration host factor beta subunit|3547973 - 3547689]
SCL-BLASTe- UNKNOWN [No matches against database]
Signal- UNKNOWN [No signal peptide detected]
Localization Scores:
Cytoplasmic 9.97
Periplasmic 0.01
CytoplasmicMembrane 0.01
Extracellular 0.00
OuterMembrane 0.00
Final Prediction:
Cytoplasmic 9.97
-------------------------------------------------------------------------------
SeqID: gi|146328850|ref|YP_001210068.1| transcription elongation factor GreA [Dichelobacter nodosus VCS1703A]
Analysis Report:
CMSVM- UNKNOWN [No details]
CytoSVM- Cytoplasmic [No details]
ECSVM- UNKNOWN [No details]
ModHMM- UNKNOWN [No internal helices found]
Motif- UNKNOWN [No motifs found]
OMPMotif- UNKNOWN [No motifs found]
OMSVM- UNKNOWN [No details]
PPSVM- UNKNOWN [No details]
Profile- UNKNOWN [No matches to profiles found]
SCL-BLAST- Cytoplasmic [matched 90111554: transcription elongation factor [Escherichia coli K12]]
SCL-BLASTe- UNKNOWN [No matches against database]
Signal- UNKNOWN [No signal peptide detected]
Localization Scores:
Cytoplasmic 9.97
Periplasmic 0.01
CytoplasmicMembrane 0.01
Extracellular 0.00
OuterMembrane 0.00
Final Prediction:
Cytoplasmic 9.97
-------------------------------------------------------------------------------
SeqID: gi|146328860|ref|YP_001209372.1| flavodoxin family protein [Dichelobacter nodosus VCS1703A]
Analysis Report:
CMSVM- UNKNOWN [No details]
CytoSVM- UNKNOWN [No details]
ECSVM- UNKNOWN [No details]
ModHMM- UNKNOWN [No internal helices found]
Motif- UNKNOWN [No motifs found]
OMPMotif- UNKNOWN [No motifs found]
OMSVM- UNKNOWN [No details]
PPSVM- UNKNOWN [No details]
Profile- UNKNOWN [No matches to profiles found]
SCL-BLAST- UNKNOWN [No matches against database]
SCL-BLASTe- UNKNOWN [No matches against database]
Signal- UNKNOWN [No signal peptide detected]
Localization Scores:
CytoplasmicMembrane 2.00
Cytoplasmic 2.00
OuterMembrane 2.00
Periplasmic 2.00
Extracellular 2.00
Final Prediction:
UNKNOWN
-------------------------------------------------------------------------------
SeqID: gi|146328866|ref|YP_001210143.1| 50S ribosomal protein L29 [Dichelobacter nodosus VCS1703A]
Analysis Report:
CMSVM- UNKNOWN [No details]
CytoSVM- UNKNOWN [No details]
ECSVM- UNKNOWN [No details]
ModHMM- UNKNOWN [No internal helices found]
Motif- UNKNOWN [No motifs found]
OMPMotif- UNKNOWN [No motifs found]
OMSVM- UNKNOWN [No details]
PPSVM- UNKNOWN [No details]
Profile- UNKNOWN [No matches to profiles found]
SCL-BLAST- Cytoplasmic [matched 15599451: |50S ribosomal protein L29|4763119 - 4762928]
SCL-BLASTe- UNKNOWN [No matches against database]
Signal- UNKNOWN [No signal peptide detected]
Localization Scores:
Cytoplasmic 9.26
Periplasmic 0.48
CytoplasmicMembrane 0.24
OuterMembrane 0.01
Extracellular 0.01
Final Prediction:
Cytoplasmic 9.26
-------------------------------------------------------------------------------
SeqID: gi|146328867|ref|YP_001209864.1| UDP-3-O-[3-hydroxymyristoyl] N-acetylglucosamine deacetylase [Dichelobacter nodosus VCS1703A]
Analysis Report:
CMSVM- UNKNOWN [No details]
CytoSVM- Cytoplasmic [No details]
ECSVM- UNKNOWN [No details]
ModHMM- UNKNOWN [No internal helices found]
Motif- UNKNOWN [No motifs found]
OMPMotif- UNKNOWN [No motifs found]
OMSVM- UNKNOWN [No details]
PPSVM- UNKNOWN [No details]
Profile- UNKNOWN [No matches to profiles found]
SCL-BLAST- Cytoplasmic [matched 16128089: UDP-3-O-acyl N-acetylglucosamine deacetylase [Escherichia coli K12]]
SCL-BLASTe- UNKNOWN [No matches against database]
Signal- UNKNOWN [No signal peptide detected]
Localization Scores:
Cytoplasmic 9.97
Periplasmic 0.01
CytoplasmicMembrane 0.01
Extracellular 0.00
OuterMembrane 0.00
Final Prediction:
Cytoplasmic 9.97
-------------------------------------------------------------------------------
SeqID: gi|146328881|ref|YP_001209204.1| carbon storage regulator [Dichelobacter nodosus VCS1703A]
Analysis Report:
CMSVM- UNKNOWN [No details]
CytoSVM- UNKNOWN [No details]
ECSVM- UNKNOWN [No details]
ModHMM- UNKNOWN [No internal helices found]
Motif- UNKNOWN [No motifs found]
OMPMotif- UNKNOWN [No motifs found]
OMSVM- UNKNOWN [No details]
PPSVM- UNKNOWN [No details]
Profile- UNKNOWN [No matches to profiles found]
SCL-BLAST- UNKNOWN [No matches against database]
SCL-BLASTe- UNKNOWN [No matches against database]
Signal- UNKNOWN [No signal peptide detected]
Localization Scores:
CytoplasmicMembrane 2.00
Cytoplasmic 2.00
OuterMembrane 2.00
Periplasmic 2.00
Extracellular 2.00
Final Prediction:
UNKNOWN
-------------------------------------------------------------------------------
SeqID: gi|146328883|ref|YP_001209963.1| dihydroneopterin aldolase [Dichelobacter nodosus VCS1703A]
Analysis Report:
CMSVM- UNKNOWN [No details]
CytoSVM- UNKNOWN [No details]
ECSVM- UNKNOWN [No details]
ModHMM- UNKNOWN [No internal helices found]
Motif- UNKNOWN [No motifs found]
OMPMotif- UNKNOWN [No motifs found]
OMSVM- UNKNOWN [No details]
PPSVM- UNKNOWN [No details]
Profile- UNKNOWN [No matches to profiles found]
SCL-BLAST- Cytoplasmic [matched 15595779: dihydroneopterin aldolase[Pseudomonas aeruginosa PAO1]]
SCL-BLASTe- UNKNOWN [No matches against database]
Signal- UNKNOWN [No signal peptide detected]
Localization Scores:
Cytoplasmic 9.26
Periplasmic 0.48
CytoplasmicMembrane 0.24
OuterMembrane 0.01
Extracellular 0.01
Final Prediction:
Cytoplasmic 9.26
-------------------------------------------------------------------------------
SeqID: gi|146328891|ref|YP_001210004.1| 30S ribosomal protein S18 [Dichelobacter nodosus VCS1703A]
Analysis Report:
CMSVM- UNKNOWN [No details]
CytoSVM- UNKNOWN [No details]
ECSVM- UNKNOWN [No details]
ModHMM- UNKNOWN [No internal helices found]
Motif- UNKNOWN [No motifs found]
OMPMotif- UNKNOWN [No motifs found]
OMSVM- UNKNOWN [No details]
PPSVM- UNKNOWN [No details]
Profile- UNKNOWN [No matches to profiles found]
SCL-BLAST- Cytoplasmic [matched 15600127: |30S ribosomal protein S18|5537289 - 5537059]
SCL-BLASTe- UNKNOWN [No matches against database]
Signal- UNKNOWN [No signal peptide detected]
Localization Scores:
Cytoplasmic 9.26
Periplasmic 0.48
CytoplasmicMembrane 0.24
OuterMembrane 0.01
Extracellular 0.01
Final Prediction:
Cytoplasmic 9.26
-------------------------------------------------------------------------------
SeqID: gi|146328904|ref|YP_001209897.1| tRNA (guanine-N1-)-methyltransferase [Dichelobacter nodosus VCS1703A]
Analysis Report:
CMSVM- UNKNOWN [No details]
CytoSVM- Cytoplasmic [No details]
ECSVM- UNKNOWN [No details]
ModHMM- UNKNOWN [No internal helices found]
Motif- UNKNOWN [No motifs found]
OMPMotif- UNKNOWN [No motifs found]
OMSVM- UNKNOWN [No details]
PPSVM- UNKNOWN [No details]
Profile- UNKNOWN [No matches to profiles found]
SCL-BLAST- Cytoplasmic [matched 15598938: tRNA (guanine-N1)-methyltransferase[Pseudomonas aeruginosa PAO1]]
SCL-BLASTe- UNKNOWN [No matches against database]
Signal- UNKNOWN [No signal peptide detected]
Localization Scores:
Cytoplasmic 9.97
Periplasmic 0.01
CytoplasmicMembrane 0.01
Extracellular 0.00
OuterMembrane 0.00
Final Prediction:
Cytoplasmic 9.97
-------------------------------------------------------------------------------
SeqID: gi|146328905|ref|YP_001209362.1| phosphate acetyltransferase [Dichelobacter nodosus VCS1703A]
Analysis Report:
CMSVM- UNKNOWN [No details]
CytoSVM- Cytoplasmic [No details]
ECSVM- UNKNOWN [No details]
ModHMM- UNKNOWN [No internal helices found]
Motif- UNKNOWN [No motifs found]
OMPMotif- UNKNOWN [No motifs found]
OMSVM- UNKNOWN [No details]
PPSVM- UNKNOWN [No details]
Profile- UNKNOWN [No matches to profiles found]
SCL-BLAST- Cytoplasmic [matched 15596032: phosphate acetyltransferase[Pseudomonas aeruginosa PAO1]]
SCL-BLASTe- UNKNOWN [No matches against database]
Signal- UNKNOWN [No signal peptide detected]
Localization Scores:
Cytoplasmic 9.97
Periplasmic 0.01
CytoplasmicMembrane 0.01
Extracellular 0.00
OuterMembrane 0.00
Final Prediction:
Cytoplasmic 9.97
-------------------------------------------------------------------------------
SeqID: gi|146328909|ref|YP_001210216.1| peptidase T [Dichelobacter nodosus VCS1703A]
Analysis Report:
CMSVM- UNKNOWN [No details]
CytoSVM- Cytoplasmic [No details]
ECSVM- UNKNOWN [No details]
ModHMM- UNKNOWN [No internal helices found]
Motif- UNKNOWN [No motifs found]
OMPMotif- UNKNOWN [No motifs found]
OMSVM- UNKNOWN [No details]
PPSVM- UNKNOWN [No details]
Profile- UNKNOWN [No matches to profiles found]
SCL-BLAST- Cytoplasmic [matched 1709639: Peptidase T]
SCL-BLASTe- UNKNOWN [No matches against database]
Signal- UNKNOWN [No signal peptide detected]
Localization Scores:
Cytoplasmic 9.97
Periplasmic 0.01
CytoplasmicMembrane 0.01
Extracellular 0.00
OuterMembrane 0.00
Final Prediction:
Cytoplasmic 9.97
-------------------------------------------------------------------------------
SeqID: gi|146328911|ref|YP_001209960.1| carbamate kinase-like carbamoyl phosphate synthetase [Dichelobacter nodosus VCS1703A]
Analysis Report:
CMSVM- UNKNOWN [No details]
CytoSVM- Cytoplasmic [No details]
ECSVM- UNKNOWN [No details]
ModHMM- UNKNOWN [No internal helices found]
Motif- UNKNOWN [No motifs found]
OMPMotif- UNKNOWN [No motifs found]
OMSVM- UNKNOWN [No details]
PPSVM- UNKNOWN [No details]
Profile- UNKNOWN [No matches to profiles found]
SCL-BLAST- Cytoplasmic [matched 15600366: carbamate kinase[Pseudomonas aeruginosa PAO1]]
SCL-BLASTe- UNKNOWN [No matches against database]
Signal- UNKNOWN [No signal peptide detected]
Localization Scores:
Cytoplasmic 9.97
Periplasmic 0.01
CytoplasmicMembrane 0.01
Extracellular 0.00
OuterMembrane 0.00
Final Prediction:
Cytoplasmic 9.97
-------------------------------------------------------------------------------
SeqID: gi|146328913|ref|YP_001209495.1| indole-3-glycerol phosphate synthase [Dichelobacter nodosus VCS1703A]
Analysis Report:
CMSVM- UNKNOWN [No details]
CytoSVM- Cytoplasmic [No details]
ECSVM- UNKNOWN [No details]
ModHMM- UNKNOWN [No internal helices found]
Motif- UNKNOWN [No motifs found]
OMPMotif- UNKNOWN [No motifs found]
OMSVM- UNKNOWN [No details]
PPSVM- UNKNOWN [No details]
Profile- UNKNOWN [No matches to profiles found]
SCL-BLAST- Cytoplasmic [matched 15595848: indole-3-glycerol-phosphate synthase[Pseudomonas aeruginosa PAO1]]
SCL-BLASTe- UNKNOWN [No matches against database]
Signal- UNKNOWN [No signal peptide detected]
Localization Scores:
Cytoplasmic 9.97
Periplasmic 0.01
CytoplasmicMembrane 0.01
Extracellular 0.00
OuterMembrane 0.00
Final Prediction:
Cytoplasmic 9.97
-------------------------------------------------------------------------------
SeqID: gi|146328922|ref|YP_001210200.1| pyruvate-formate lyase [Dichelobacter nodosus VCS1703A]
Analysis Report:
CMSVM- UNKNOWN [No details]
CytoSVM- Cytoplasmic [No details]
ECSVM- UNKNOWN [No details]
ModHMM- UNKNOWN [No internal helices found]
Motif- UNKNOWN [No motifs found]
OMPMotif- UNKNOWN [No motifs found]
OMSVM- UNKNOWN [No details]
PPSVM- UNKNOWN [No details]
Profile- UNKNOWN [No matches to profiles found]
SCL-BLAST- Cytoplasmic [matched 129879: Formate acetyltransferase 1]
SCL-BLASTe- UNKNOWN [No matches against database]
Signal- UNKNOWN [No signal peptide detected]
Localization Scores:
Cytoplasmic 9.97
Periplasmic 0.01
CytoplasmicMembrane 0.01
Extracellular 0.00
OuterMembrane 0.00
Final Prediction:
Cytoplasmic 9.97
-------------------------------------------------------------------------------
SeqID: gi|146328925|ref|YP_001209528.1| L-serine dehydratase [Dichelobacter nodosus VCS1703A]
Analysis Report:
CMSVM- UNKNOWN [No details]
CytoSVM- Cytoplasmic [No details]
ECSVM- UNKNOWN [No details]
ModHMM- UNKNOWN [No internal helices found]
Motif- UNKNOWN [No motifs found]
OMPMotif- UNKNOWN [No motifs found]
OMSVM- UNKNOWN [No details]
PPSVM- UNKNOWN [No details]
Profile- UNKNOWN [No matches to profiles found]
SCL-BLAST- Cytoplasmic [matched 15597639: L-serine dehydratase[Pseudomonas aeruginosa PAO1]]
SCL-BLASTe- UNKNOWN [No matches against database]
Signal- UNKNOWN [No signal peptide detected]
Localization Scores:
Cytoplasmic 9.97
Periplasmic 0.01
CytoplasmicMembrane 0.01
Extracellular 0.00
OuterMembrane 0.00
Final Prediction:
Cytoplasmic 9.97
-------------------------------------------------------------------------------
SeqID: gi|146328926|ref|YP_001209030.1| cytochrome bd ubiquinol oxidase, subunit I [Dichelobacter nodosus VCS1703A]
Analysis Report:
CMSVM- CytoplasmicMembrane [No details]
CytoSVM- UNKNOWN [No details]
ECSVM- UNKNOWN [No details]
ModHMM- CytoplasmicMembrane [9 internal helices found]
Motif- UNKNOWN [No motifs found]
OMPMotif- UNKNOWN [No motifs found]
OMSVM- UNKNOWN [No details]
PPSVM- UNKNOWN [No details]
Profile- UNKNOWN [No matches to profiles found]
SCL-BLAST- CytoplasmicMembrane [matched 2493872: Cytoplasmic membrane integral membrane protein]
SCL-BLASTe- UNKNOWN [No matches against database]
Signal- UNKNOWN [No signal peptide detected]
Localization Scores:
CytoplasmicMembrane 10.00
Cytoplasmic 0.00
Periplasmic 0.00
Extracellular 0.00
OuterMembrane 0.00
Final Prediction:
CytoplasmicMembrane 10.00
-------------------------------------------------------------------------------
SeqID: gi|146328927|ref|YP_001208979.1| diaminopimelate epimerase [Dichelobacter nodosus VCS1703A]
Analysis Report:
CMSVM- UNKNOWN [No details]
CytoSVM- Cytoplasmic [No details]
ECSVM- UNKNOWN [No details]
ModHMM- UNKNOWN [No internal helices found]
Motif- UNKNOWN [No motifs found]
OMPMotif- UNKNOWN [No motifs found]
OMSVM- UNKNOWN [No details]
PPSVM- UNKNOWN [No details]
Profile- UNKNOWN [No matches to profiles found]
SCL-BLAST- Cytoplasmic [matched 1169225: Diaminopimelate epimerase]
SCL-BLASTe- UNKNOWN [No matches against database]
Signal- UNKNOWN [No signal peptide detected]
Localization Scores:
Cytoplasmic 9.97
Periplasmic 0.01
CytoplasmicMembrane 0.01
Extracellular 0.00
OuterMembrane 0.00
Final Prediction:
Cytoplasmic 9.97
-------------------------------------------------------------------------------
SeqID: gi|146328931|ref|YP_001209922.1| carboxyl-terminal protease family protein [Dichelobacter nodosus VCS1703A]
Analysis Report:
CMSVM- UNKNOWN [No details]
CytoSVM- Cytoplasmic [No details]
ECSVM- UNKNOWN [No details]
ModHMM- UNKNOWN [No internal helices found]
Motif- UNKNOWN [No motifs found]
OMPMotif- UNKNOWN [No motifs found]
OMSVM- UNKNOWN [No details]
PPSVM- UNKNOWN [No details]
Profile- UNKNOWN [No matches to profiles found]
SCL-BLAST- CytoplasmicMembrane [matched 2507255: Tail-specific protease precursor]
SCL-BLASTe- UNKNOWN [No matches against database]
Signal- UNKNOWN [No signal peptide detected]
Localization Scores:
CytoplasmicMembrane 7.88
Cytoplasmic 2.11
Periplasmic 0.00
Extracellular 0.00
OuterMembrane 0.00
Final Prediction:
CytoplasmicMembrane 7.88
-------------------------------------------------------------------------------
SeqID: gi|146328947|ref|YP_001209366.1| oligopeptide transport protein [Dichelobacter nodosus VCS1703A]
Analysis Report:
CMSVM- UNKNOWN [No details]
CytoSVM- UNKNOWN [No details]
ECSVM- UNKNOWN [No details]
ModHMM- UNKNOWN [No internal helices found]
Motif- UNKNOWN [No motifs found]
OMPMotif- UNKNOWN [No motifs found]
OMSVM- UNKNOWN [No details]
PPSVM- UNKNOWN [No details]
Profile- UNKNOWN [No matches to profiles found]
SCL-BLAST- Periplasmic [matched 585619: Periplasmic protein]
SCL-BLASTe- UNKNOWN [No matches against database]
Signal- Non-Cytoplasmic [Signal peptide detected]
Localization Scores:
Periplasmic 9.76
Extracellular 0.11
CytoplasmicMembrane 0.06
OuterMembrane 0.06
Cytoplasmic 0.00
Final Prediction:
Periplasmic 9.76
-------------------------------------------------------------------------------
SeqID: gi|146328950|ref|YP_001209795.1| two component phosphate response regulator PhoB [Dichelobacter nodosus VCS1703A]
Analysis Report:
CMSVM- UNKNOWN [No details]
CytoSVM- Cytoplasmic [No details]
ECSVM- UNKNOWN [No details]
ModHMM- UNKNOWN [No internal helices found]
Motif- UNKNOWN [No motifs found]
OMPMotif- UNKNOWN [No motifs found]
OMSVM- UNKNOWN [No details]
PPSVM- UNKNOWN [No details]
Profile- UNKNOWN [No matches to profiles found]
SCL-BLAST- Cytoplasmic [matched 1172482: Cytoplasmic protein]
SCL-BLASTe- UNKNOWN [No matches against database]
Signal- UNKNOWN [No signal peptide detected]
Localization Scores:
Cytoplasmic 9.97
Periplasmic 0.01
CytoplasmicMembrane 0.01
Extracellular 0.00
OuterMembrane 0.00
Final Prediction:
Cytoplasmic 9.97
-------------------------------------------------------------------------------
SeqID: gi|146328954|ref|YP_001209331.1| 50S ribosomal protein L31 [Dichelobacter nodosus VCS1703A]
Analysis Report:
CMSVM- UNKNOWN [No details]
CytoSVM- UNKNOWN [No details]
ECSVM- UNKNOWN [No details]
ModHMM- UNKNOWN [No internal helices found]
Motif- UNKNOWN [No motifs found]
OMPMotif- UNKNOWN [No motifs found]
OMSVM- UNKNOWN [No details]
PPSVM- UNKNOWN [No details]
Profile- UNKNOWN [No matches to profiles found]
SCL-BLAST- Cytoplasmic [matched 15600242: |50S ribosomal protein L31|5687320 - 5687105]
SCL-BLASTe- UNKNOWN [No matches against database]
Signal- UNKNOWN [No signal peptide detected]
Localization Scores:
Cytoplasmic 9.26
Periplasmic 0.48
CytoplasmicMembrane 0.24
OuterMembrane 0.01
Extracellular 0.01
Final Prediction:
Cytoplasmic 9.26
-------------------------------------------------------------------------------
SeqID: gi|146328955|ref|YP_001209114.1| glutamine amidotransferase domain-containing protein VrlG [Dichelobacter nodosus VCS1703A]
Analysis Report:
CMSVM- UNKNOWN [No details]
CytoSVM- Cytoplasmic [No details]
ECSVM- UNKNOWN [No details]
ModHMM- UNKNOWN [No internal helices found]
Motif- UNKNOWN [No motifs found]
OMPMotif- UNKNOWN [No motifs found]
OMSVM- UNKNOWN [No details]
PPSVM- UNKNOWN [No details]
Profile- UNKNOWN [No matches to profiles found]
SCL-BLAST- UNKNOWN [No matches against database]
SCL-BLASTe- UNKNOWN [No matches against database]
Signal- UNKNOWN [No signal peptide detected]
Localization Scores:
Cytoplasmic 8.96
CytoplasmicMembrane 0.51
Periplasmic 0.26
Extracellular 0.26
OuterMembrane 0.01
Final Prediction:
Cytoplasmic 8.96
-------------------------------------------------------------------------------
SeqID: gi|146328958|ref|YP_001209460.1| electron transport complex protein subunit E [Dichelobacter nodosus VCS1703A]
Analysis Report:
CMSVM- CytoplasmicMembrane [No details]
CytoSVM- UNKNOWN [No details]
ECSVM- UNKNOWN [No details]
ModHMM- CytoplasmicMembrane [6 internal helices found]
Motif- UNKNOWN [No motifs found]
OMPMotif- UNKNOWN [No motifs found]
OMSVM- UNKNOWN [No details]
PPSVM- UNKNOWN [No details]
Profile- UNKNOWN [No matches to profiles found]
SCL-BLAST- CytoplasmicMembrane [matched 2495613: Electron transport complex protein rnfE]
SCL-BLASTe- UNKNOWN [No matches against database]
Signal- UNKNOWN [No signal peptide detected]
Localization Scores:
CytoplasmicMembrane 10.00
Cytoplasmic 0.00
Periplasmic 0.00
Extracellular 0.00
OuterMembrane 0.00
Final Prediction:
CytoplasmicMembrane 10.00
-------------------------------------------------------------------------------
SeqID: gi|146328959|ref|YP_001208941.1| chromosomal replication initiator protein [Dichelobacter nodosus VCS1703A]
Analysis Report:
CMSVM- UNKNOWN [No details]
CytoSVM- Cytoplasmic [No details]
ECSVM- UNKNOWN [No details]
ModHMM- UNKNOWN [No internal helices found]
Motif- UNKNOWN [No motifs found]
OMPMotif- UNKNOWN [No motifs found]
OMSVM- UNKNOWN [No details]
PPSVM- UNKNOWN [No details]
Profile- UNKNOWN [No matches to profiles found]
SCL-BLAST- Cytoplasmic [matched 399394: Chromosomal replication initiator protein dnaA]
SCL-BLASTe- UNKNOWN [No matches against database]
Signal- UNKNOWN [No signal peptide detected]
Localization Scores:
Cytoplasmic 9.97
Periplasmic 0.01
CytoplasmicMembrane 0.01
Extracellular 0.00
OuterMembrane 0.00
Final Prediction:
Cytoplasmic 9.97
-------------------------------------------------------------------------------
SeqID: gi|146328964|ref|YP_001209049.1| PTS phosphocarrier protein HPr [Dichelobacter nodosus VCS1703A]
Analysis Report:
CMSVM- UNKNOWN [No details]
CytoSVM- UNKNOWN [No details]
ECSVM- UNKNOWN [No details]
ModHMM- UNKNOWN [No internal helices found]
Motif- UNKNOWN [No motifs found]
OMPMotif- UNKNOWN [No motifs found]
OMSVM- UNKNOWN [No details]
PPSVM- UNKNOWN [No details]
Profile- UNKNOWN [No matches to profiles found]
SCL-BLAST- Cytoplasmic [matched 131534: Cytoplasmic protein]
SCL-BLASTe- UNKNOWN [No matches against database]
Signal- UNKNOWN [No signal peptide detected]
Localization Scores:
Cytoplasmic 9.26
Periplasmic 0.48
CytoplasmicMembrane 0.24
OuterMembrane 0.01
Extracellular 0.01
Final Prediction:
Cytoplasmic 9.26
-------------------------------------------------------------------------------
SeqID: gi|146328967|ref|YP_001209420.1| shhikimate 5-dehydrogenase [Dichelobacter nodosus VCS1703A]
Analysis Report:
CMSVM- UNKNOWN [No details]
CytoSVM- UNKNOWN [No details]
ECSVM- UNKNOWN [No details]
ModHMM- UNKNOWN [No internal helices found]
Motif- UNKNOWN [No motifs found]
OMPMotif- UNKNOWN [No motifs found]
OMSVM- UNKNOWN [No details]
PPSVM- UNKNOWN [No details]
Profile- UNKNOWN [No matches to profiles found]
SCL-BLAST- Cytoplasmic [matched 15595223: shikimate dehydrogenase[Pseudomonas aeruginosa PAO1]]
SCL-BLASTe- UNKNOWN [No matches against database]
Signal- UNKNOWN [No signal peptide detected]
Localization Scores:
Cytoplasmic 9.26
Periplasmic 0.48
CytoplasmicMembrane 0.24
OuterMembrane 0.01
Extracellular 0.01
Final Prediction:
Cytoplasmic 9.26
-------------------------------------------------------------------------------
SeqID: gi|146328968|ref|YP_001209555.1| chorismate binding family protein [Dichelobacter nodosus VCS1703A]
Analysis Report:
CMSVM- UNKNOWN [No details]
CytoSVM- Cytoplasmic [No details]
ECSVM- UNKNOWN [No details]
ModHMM- UNKNOWN [No internal helices found]
Motif- UNKNOWN [No motifs found]
OMPMotif- UNKNOWN [No motifs found]
OMSVM- UNKNOWN [No details]
PPSVM- UNKNOWN [No details]
Profile- UNKNOWN [No matches to profiles found]
SCL-BLAST- Cytoplasmic [matched 16129225: component I of anthranilate synthase [Escherichia coli K12]]
SCL-BLASTe- UNKNOWN [No matches against database]
Signal- UNKNOWN [No signal peptide detected]
Localization Scores:
Cytoplasmic 9.97
Periplasmic 0.01
CytoplasmicMembrane 0.01
Extracellular 0.00
OuterMembrane 0.00
Final Prediction:
Cytoplasmic 9.97
-------------------------------------------------------------------------------
SeqID: gi|146328976|ref|YP_001209430.1| quinonprotein alcohol dehydrogenase family protein [Dichelobacter nodosus VCS1703A]
Analysis Report:
CMSVM- CytoplasmicMembrane [No details]
CytoSVM- UNKNOWN [No details]
ECSVM- UNKNOWN [No details]
ModHMM- UNKNOWN [2 internal helices found]
Motif- UNKNOWN [No motifs found]
OMPMotif- UNKNOWN [No motifs found]
OMSVM- UNKNOWN [No details]
PPSVM- UNKNOWN [No details]
Profile- UNKNOWN [No matches to profiles found]
SCL-BLAST- OuterMembrane [matched 3183438: Lipoprotein yfgL precursor]
SCL-BLASTe- UNKNOWN [No matches against database]
Signal- UNKNOWN [No signal peptide detected]
Localization Scores:
OuterMembrane 4.93
CytoplasmicMembrane 4.86
Periplasmic 0.18
Cytoplasmic 0.02
Extracellular 0.01
Final Prediction:
UNKNOWN (This protein may have multiple localization sites.)
-------------------------------------------------------------------------------
SeqID: gi|146328977|ref|YP_001209225.1| excinuclease ABC subunit C [Dichelobacter nodosus VCS1703A]
Analysis Report:
CMSVM- UNKNOWN [No details]
CytoSVM- Cytoplasmic [No details]
ECSVM- UNKNOWN [No details]
ModHMM- UNKNOWN [No internal helices found]
Motif- UNKNOWN [No motifs found]
OMPMotif- UNKNOWN [No motifs found]
OMSVM- UNKNOWN [No details]
PPSVM- UNKNOWN [No details]
Profile- UNKNOWN [No matches to profiles found]
SCL-BLAST- Cytoplasmic [matched 67474772: UvrABC system protein C]
SCL-BLASTe- UNKNOWN [No matches against database]
Signal- UNKNOWN [No signal peptide detected]
Localization Scores:
Cytoplasmic 9.97
Periplasmic 0.01
CytoplasmicMembrane 0.01
Extracellular 0.00
OuterMembrane 0.00
Final Prediction:
Cytoplasmic 9.97
-------------------------------------------------------------------------------
SeqID: gi|146328979|ref|YP_001209246.1| DNA repair protein RadA [Dichelobacter nodosus VCS1703A]
Analysis Report:
CMSVM- UNKNOWN [No details]
CytoSVM- Cytoplasmic [No details]
ECSVM- UNKNOWN [No details]
ModHMM- UNKNOWN [No internal helices found]
Motif- UNKNOWN [No motifs found]
OMPMotif- UNKNOWN [No motifs found]
OMSVM- UNKNOWN [No details]
PPSVM- UNKNOWN [No details]
Profile- UNKNOWN [No matches to profiles found]
SCL-BLAST- UNKNOWN [No matches against database]
SCL-BLASTe- UNKNOWN [No matches against database]
Signal- UNKNOWN [No signal peptide detected]
Localization Scores:
Cytoplasmic 8.96
CytoplasmicMembrane 0.51
Periplasmic 0.26
Extracellular 0.26
OuterMembrane 0.01
Final Prediction:
Cytoplasmic 8.96
-------------------------------------------------------------------------------
SeqID: gi|146328987|ref|YP_001208966.1| ribosome-binding factor A [Dichelobacter nodosus VCS1703A]
Analysis Report:
CMSVM- UNKNOWN [No details]
CytoSVM- Cytoplasmic [No details]
ECSVM- UNKNOWN [No details]
ModHMM- UNKNOWN [No internal helices found]
Motif- UNKNOWN [No motifs found]
OMPMotif- UNKNOWN [No motifs found]
OMSVM- UNKNOWN [No details]
PPSVM- UNKNOWN [No details]
Profile- UNKNOWN [No matches to profiles found]
SCL-BLAST- Cytoplasmic [matched 140742: Cytoplasmic protein]
SCL-BLASTe- UNKNOWN [No matches against database]
Signal- UNKNOWN [No signal peptide detected]
Localization Scores:
Cytoplasmic 9.97
Periplasmic 0.01
CytoplasmicMembrane 0.01
Extracellular 0.00
OuterMembrane 0.00
Final Prediction:
Cytoplasmic 9.97
-------------------------------------------------------------------------------
SeqID: gi|146328993|ref|YP_001209368.1| ABC transporter family protein [Dichelobacter nodosus VCS1703A]
Analysis Report:
CMSVM- CytoplasmicMembrane [No details]
CytoSVM- UNKNOWN [No details]
ECSVM- UNKNOWN [No details]
ModHMM- CytoplasmicMembrane [5 internal helices found]
Motif- UNKNOWN [No motifs found]
OMPMotif- UNKNOWN [No motifs found]
OMSVM- UNKNOWN [No details]
PPSVM- UNKNOWN [No details]
Profile- UNKNOWN [No matches to profiles found]
SCL-BLAST- CytoplasmicMembrane [matched 2507493: Cytoplasmic membrane integral membrane protein]
SCL-BLASTe- UNKNOWN [No matches against database]
Signal- UNKNOWN [No signal peptide detected]
Localization Scores:
CytoplasmicMembrane 10.00
Cytoplasmic 0.00
Periplasmic 0.00
Extracellular 0.00
OuterMembrane 0.00
Final Prediction:
CytoplasmicMembrane 10.00
-------------------------------------------------------------------------------
SeqID: gi|146328995|ref|YP_001210061.1| Holliday junction ATP-dependent DNA helicase RuvA [Dichelobacter nodosus VCS1703A]
Analysis Report:
CMSVM- UNKNOWN [No details]
CytoSVM- Cytoplasmic [No details]
ECSVM- UNKNOWN [No details]
ModHMM- UNKNOWN [No internal helices found]
Motif- UNKNOWN [No motifs found]
OMPMotif- UNKNOWN [No motifs found]
OMSVM- UNKNOWN [No details]
PPSVM- UNKNOWN [No details]
Profile- UNKNOWN [No matches to profiles found]
SCL-BLAST- Cytoplasmic [matched 15596163[Cytoplasmic]: |Holliday junction resolvase RuvC|1051132 - 1051656]
SCL-BLASTe- UNKNOWN [No matches against database]
Signal- UNKNOWN [No signal peptide detected]
Localization Scores:
Cytoplasmic 9.97
Periplasmic 0.01
CytoplasmicMembrane 0.01
Extracellular 0.00
OuterMembrane 0.00
Final Prediction:
Cytoplasmic 9.97
-------------------------------------------------------------------------------
SeqID: gi|146329001|ref|YP_001209966.1| DNA primase [Dichelobacter nodosus VCS1703A]
Analysis Report:
CMSVM- UNKNOWN [No details]
CytoSVM- Cytoplasmic [No details]
ECSVM- UNKNOWN [No details]
ModHMM- UNKNOWN [No internal helices found]
Motif- UNKNOWN [No motifs found]
OMPMotif- UNKNOWN [No motifs found]
OMSVM- UNKNOWN [No details]
PPSVM- UNKNOWN [No details]
Profile- UNKNOWN [No matches to profiles found]
SCL-BLAST- Cytoplasmic [matched 15595774: DNA primase[Pseudomonas aeruginosa PAO1]]
SCL-BLASTe- UNKNOWN [No matches against database]
Signal- UNKNOWN [No signal peptide detected]
Localization Scores:
Cytoplasmic 9.97
Periplasmic 0.01
CytoplasmicMembrane 0.01
Extracellular 0.00
OuterMembrane 0.00
Final Prediction:
Cytoplasmic 9.97
-------------------------------------------------------------------------------
SeqID: gi|146329003|ref|YP_001209240.1| OmpA family protein [Dichelobacter nodosus VCS1703A]
Analysis Report:
CMSVM- UNKNOWN [No details]
CytoSVM- UNKNOWN [No details]
ECSVM- UNKNOWN [No details]
ModHMM- UNKNOWN [No internal helices found]
Motif- OuterMembrane [matched PS01068: OMPA Pattern - Outer Membrane]
OMPMotif- UNKNOWN [No motifs found]
OMSVM- UNKNOWN [No details]
PPSVM- UNKNOWN [No details]
Profile- UNKNOWN [No matches to profiles found]
SCL-BLAST- OuterMembrane [matched 585615: Outer membrane protein A precursor]
SCL-BLASTe- UNKNOWN [No matches against database]
Signal- Non-Cytoplasmic [Signal peptide detected]
Localization Scores:
OuterMembrane 10.00
Periplasmic 0.00
Extracellular 0.00
CytoplasmicMembrane 0.00
Cytoplasmic 0.00
Final Prediction:
[truncated: 5,131 more rows]
